# Supplementary material for: Bioarchaeological and palaeogenomic portrait of two Pompeians that died during the eruption of Vesuvius in 79 AD
Source: Sci Rep. 2022 May 26;12:6468. doi: 10.1038/s41598-022-10899-1 (PMC9135728; doi:10.1038/s41598-022-10899-1)
Supplement: Supplementary file 1 — Supplementary Tables. [file 41598_2022_10899_MOESM1_ESM.xlsx]

## Sheet: Supplemenatary_Table_1
Supplementary Table S1: Stature determination of the two individuals, average and comparisons with averages from previous studies (values are in cm).
Stature	Male					Female
	Individual A	Average Ind. A	Average Pompei23	Average Ercolano24	Average Roman period22	Individual B	Average Ind. B	Average Pompei23	Average Ercolano24	Average Roman period22
Pearson18	163.7	164.3	164.9	_	164.4	152.9	153.1	152.2	_	152.1
Trotter and Gleser19,21	164.9		167.3	163.8		153.2		154.9	151.7

## Sheet: Supplemenatary_Table_2
Supplementary Table S2: all the information and details of the ancient individuals used in this study.
	*Already published calibrated radiocarbon date.
Sample Info	Sample ID	country	Label for analyses	Period	Archaeological period	labelA	colorA	shapeA	Reference
Neolithic	iranian_Ganj	Iran	Iran_N	Neolithic	9.500 to 5.500 BCE	ira_NE	purple4	16	Gallego-Llorente et al., 201649
Chalcolithic	R1014	Italy	Italy_CA	Chalcolithic	3.400 to 2.200 BCE	ita_CA	green4	0	Antonio et al., 201929
IronAge_Republic	R1015	Italy	Italy_IA	Iron Age	1.100 to 700 BCE	ita_IA/ET	green4	5	Antonio et al., 201929
IronAge_Republic	R1016	Italy	Italy_IA	Iron Age	1.100 to 700 BCE	ita_IA/ET	green4	5	Antonio et al., 201929
IronAge_Republic	R1021	Italy	Italy_IA	Iron Age	1.100 to 700 BCE	ita_IA/ET	green4	5	Antonio et al., 201929
LateAntiquity	R104	Italy	Italy_LA	LateAntiquity	400 to 600 AD	ita_LA	green4	1	Antonio et al., 201929
LateAntiquity	R105	Italy	Italy_LA	LateAntiquity	400 to 600 AD	ita_LA	green4	1	Antonio et al., 201929
LateAntiquity	R106	Italy	Italy_LA	LateAntiquity	400 to 600 AD	ita_LA	green4	1	Antonio et al., 201929
LateAntiquity	R107	Italy	Italy_LA	LateAntiquity	400 to 600 AD	ita_LA	green4	1	Antonio et al., 201929
LateAntiquity	R108	Italy	Italy_LA	LateAntiquity	400 to 600 AD	ita_LA	green4	1	Antonio et al., 201929
LateAntiquity	R109	Italy	Italy_LA	LateAntiquity	400 to 600 AD	ita_LA	green4	1	Antonio et al., 201929
Neolithic	R10	Italy	Italy_NE	Neolithic	6.000 to 3.000 BCE	ita_NE	green4	16	Antonio et al., 201929
LateAntiquity	R110	Italy	Italy_LA	LateAntiquity	400 to 600 AD	ita_LA	green4	1	Antonio et al., 201929
Imperial_Roman_Age	R111	Italy	Italy_IRA	Imperial_Roman_Age	27 BCE to 393 AD	ita_IRA	green4	19	Antonio et al., 201929
Imperial_Roman_Age	R113	Italy	Italy_IRA	Imperial_Roman_Age	27 BCE to 393 AD	ita_IRA	green4	19	Antonio et al., 201929
Imperial_Roman_Age	R114	Italy	Italy_IRA	Imperial_Roman_Age	27 BCE to 393 AD	ita_IRA	green4	19	Antonio et al., 201929
Imperial_Roman_Age	R115	Italy	Italy_IRA	Imperial_Roman_Age	27 BCE to 393 AD	ita_IRA	green4	19	Antonio et al., 201929
Imperial_Roman_Age	R116	Italy	Italy_IRA	Imperial_Roman_Age	27 BCE to 393 AD	ita_IRA	green4	19	Antonio et al., 201929
LateAntiquity	R117	Italy	Italy_LA	LateAntiquity	400 to 600 AD	ita_LA	green4	1	Antonio et al., 201929
LateAntiquity	R118	Italy	Italy_LA	LateAntiquity	400 to 600 AD	ita_LA	green4	1	Antonio et al., 201929
Mesolithic	Continenza_M	Italy	Italy_MES	Mesolithic	8.000 to 6.000 BCE	con_ME	green4	6	Antonio et al., 201929
LateAntiquity	R120	Italy	Italy_LA	LateAntiquity	400 to 600 AD	ita_LA	green4	1	Antonio et al., 201929
Medieval/EarlyModern	R1219	Italy	Italy_MED_MOD	Medieval/EarlyModern	800 to 1.559 AD	ita_MED	green4	10	Antonio et al., 201929
LateAntiquity	R121	Italy	Italy_LA	LateAntiquity	400 to 600 AD	ita_LA	green4	1	Antonio et al., 201929
Medieval/EarlyModern	R1220	Italy	Italy_MED_MOD	Medieval/EarlyModern	800 to 1.559 AD	ita_MED	green4	10	Antonio et al., 201929
Medieval/EarlyModern	R1221	Italy	Italy_MED_MOD	Medieval/EarlyModern	800 to 1.559 AD	ita_MED	green4	10	Antonio et al., 201929
Medieval/EarlyModern	R1224	Italy	Italy_MED_MOD	Medieval/EarlyModern	800 to 1.559 AD	ita_MED	green4	10	Antonio et al., 201929
LateAntiquity	R122	Italy	Italy_LA	LateAntiquity	400 to 600 AD	ita_LA	green4	1	Antonio et al., 201929
Imperial_Roman_Age	R123	Italy	Italy_IRA	Imperial_Roman_Age	27 BCE to 393 AD	ita_IRA	green4	19	Antonio et al., 201929
Imperial_Roman_Age	R125	Italy	Italy_IRA	Imperial_Roman_Age	27 BCE to 393 AD	ita_IRA	green4	19	Antonio et al., 201929
Imperial_Roman_Age	R126	Italy	Italy_IRA	Imperial_Roman_Age	27 BCE to 393 AD	ita_IRA	green4	19	Antonio et al., 201929
Medieval/EarlyModern	R1283	Italy	Italy_MED_MOD	Medieval/EarlyModern	800 to 1.559 AD	ita_MED	green4	10	Antonio et al., 201929
Medieval/EarlyModern	R1285	Italy	Italy_MED_MOD	Medieval/EarlyModern	800 to 1.559 AD	ita_MED	green4	10	Antonio et al., 201929
Medieval/EarlyModern	R1286	Italy	Italy_MED_MOD	Medieval/EarlyModern	800 to 1.559 AD	ita_MED	green4	10	Antonio et al., 201929
Medieval/EarlyModern	R1287	Italy	Italy_MED_MOD	Medieval/EarlyModern	800 to 1.559 AD	ita_MED	green4	10	Antonio et al., 201929
Medieval/EarlyModern	R1288	Italy	Italy_MED_MOD	Medieval/EarlyModern	800 to 1.559 AD	ita_MED	green4	10	Antonio et al., 201929
Medieval/EarlyModern	R1289	Italy	Italy_MED_MOD	Medieval/EarlyModern	800 to 1.559 AD	ita_MED	green4	10	Antonio et al., 201929
Imperial_Roman_Age	R128	Italy	Italy_IRA	Imperial_Roman_Age	27 BCE to 393 AD	ita_IRA	green4	19	Antonio et al., 201929
Medieval/EarlyModern	R1290	Italy	Italy_MED_MOD	Medieval/EarlyModern	800 to 1.559 AD	ita_MED	green4	10	Antonio et al., 201929
LateAntiquity	R130	Italy	Italy_LA	LateAntiquity	400 to 600 AD	ita_LA	green4	1	Antonio et al., 201929
Imperial_Roman_Age	R131	Italy	Italy_IRA	Imperial_Roman_Age	27 BCE to 393 AD	ita_IRA	green4	19	Antonio et al., 201929
Imperial_Roman_Age	R132	Italy	Italy_IRA	Imperial_Roman_Age	27 BCE to 393 AD	ita_IRA	green4	19	Antonio et al., 201929
LateAntiquity	R133	Italy	Italy_LA	LateAntiquity	400 to 600 AD	ita_LA	green4	1	Antonio et al., 201929
LateAntiquity	R134	Italy	Italy_LA	LateAntiquity	400 to 600 AD	ita_LA	green4	1	Antonio et al., 201929
LateAntiquity	R136	Italy	Italy_LA	LateAntiquity	400 to 600 AD	ita_LA	green4	1	Antonio et al., 201929
LateAntiquity	R137	Italy	Italy_LA	LateAntiquity	400 to 600 AD	ita_LA	green4	1	Antonio et al., 201929
Imperial_Roman_Age	R1543	Italy	Italy_IRA	Imperial_Roman_Age	27 BCE to 393 AD	ita_IRA	green4	19	Antonio et al., 201929
Imperial_Roman_Age	R1544	Italy	Italy_IRA	Imperial_Roman_Age	27 BCE to 393 AD	ita_IRA	green4	19	Antonio et al., 201929
Imperial_Roman_Age	R1545	Italy	Italy_IRA	Imperial_Roman_Age	27 BCE to 393 AD	ita_IRA	green4	19	Antonio et al., 201929
Imperial_Roman_Age	R1547	Italy	Italy_IRA	Imperial_Roman_Age	27 BCE to 393 AD	ita_IRA	green4	19	Antonio et al., 201929
Imperial_Roman_Age	R1548	Italy	Italy_IRA	Imperial_Roman_Age	27 BCE to 393 AD	ita_IRA	green4	19	Antonio et al., 201929
Imperial_Roman_Age	R1549	Italy	Italy_IRA	Imperial_Roman_Age	27 BCE to 393 AD	ita_IRA	green4	19	Antonio et al., 201929
Imperial_Roman_Age	R1550	Italy	Italy_IRA	Imperial_Roman_Age	27 BCE to 393 AD	ita_IRA	green4	19	Antonio et al., 201929
Imperial_Roman_Age	R1551	Italy	Italy_IRA	Imperial_Roman_Age	27 BCE to 393 AD	ita_IRA	green4	19	Antonio et al., 201929
Mesolithic	Continenza_M	Italy	Italy_MES	Mesolithic	8.000 to 6.000 BCE	con_ME	green4	6	Antonio et al., 201929
Neolithic	R16	Italy	Italy_NE	Neolithic	6.000 to 3.000 BCE	ita_NE	green4	16	Antonio et al., 201929
Neolithic	R17	Italy	Italy_NE	Neolithic	6.000 to 3.000 BCE	ita_NE	green4	16	Antonio et al., 201929
Neolithic	R18	Italy	Italy_NE	Neolithic	6.000 to 3.000 BCE	ita_NE	green4	16	Antonio et al., 201929
Neolithic	R19	Italy	Italy_NE	Neolithic	6.000 to 3.000 BCE	ita_NE	green4	16	Antonio et al., 201929
IronAge_Republic	R1	Italy	Italy_IA	Iron Age	1.100 to 700 BCE	ita_IA/ET	green4	5	Antonio et al., 201929
Chalcolithic/BronzeAge	R22	Italy	Italy_CA	Chalcolithic	3.400 to 2.200 BCE	ita_CA	green4	0	Antonio et al., 201929
Chalcolithic/BronzeAge	R24	Italy	Italy_CA	Chalcolithic	3.400 to 2.200 BCE	ita_CA	green4	0	Antonio et al., 201929
Chalcolithic/BronzeAge	R25	Italy	Italy_CA	Chalcolithic	3.400 to 2.200 BCE	ita_CA	green4	0	Antonio et al., 201929
Chalcolithic/BronzeAge	R26	Italy	Italy_CA	Chalcolithic	3.400 to 2.200 BCE	ita_CA	green4	0	Antonio et al., 201929
Chalcolithic/BronzeAge	R27	Italy	Italy_CA	Chalcolithic	3.400 to 2.200 BCE	ita_CA	green4	0	Antonio et al., 201929
Chalcolithic/BronzeAge	R28	Italy	Italy_CA	Chalcolithic	3.400 to 2.200 BCE	ita_CA	green4	0	Antonio et al., 201929
Chalcolithic/BronzeAge	R29	Italy	Italy_CA	Chalcolithic	3.400 to 2.200 BCE	ita_CA	green4	0	Antonio et al., 201929
Neolithic	R2	Italy	Italy_NE	Neolithic	6.000 to 3.000 BCE	ita_NE	green4	16	Antonio et al., 201929
LateAntiquity	R30	Italy	Italy_LA	LateAntiquity	400 to 600 AD	ita_LA	green4	1	Antonio et al., 201929
LateAntiquity	R31	Italy	Italy_LA	LateAntiquity	400 to 600 AD	ita_LA	green4	1	Antonio et al., 201929
LateAntiquity	R32	Italy	Italy_LA	LateAntiquity	400 to 600 AD	ita_LA	green4	1	Antonio et al., 201929
LateAntiquity	R33	Italy	Italy_LA	LateAntiquity	400 to 600 AD	ita_LA	green4	1	Antonio et al., 201929
LateAntiquity	R34	Italy	Italy_LA	LateAntiquity	400 to 600 AD	ita_LA	green4	1	Antonio et al., 201929
LateAntiquity	R35	Italy	Italy_LA	LateAntiquity	400 to 600 AD	ita_LA	green4	1	Antonio et al., 201929
LateAntiquity	R36	Italy	Italy_LA	LateAntiquity	400 to 600 AD	ita_LA	green4	1	Antonio et al., 201929
Imperial_Roman_Age	R37	Italy	Italy_IRA	Imperial_Roman_Age	27 BCE to 393 AD	ita_IRA	green4	19	Antonio et al., 201929
Imperial_Roman_Age	R38	Italy	Italy_IRA	Imperial_Roman_Age	27 BCE to 393 AD	ita_IRA	green4	19	Antonio et al., 201929
Imperial_Roman_Age	R39	Italy	Italy_IRA	Imperial_Roman_Age	27 BCE to 393 AD	ita_IRA	green4	19	Antonio et al., 201929
Neolithic	R3	Italy	Italy_NE	Neolithic	6.000 to 3.000 BCE	ita_NE	green4	16	Antonio et al., 201929
Imperial_Roman_Age	R40	Italy	Italy_IRA	Imperial_Roman_Age	27 BCE to 393 AD	ita_IRA	green4	19	Antonio et al., 201929
Imperial_Roman_Age	R41	Italy	Italy_IRA	Imperial_Roman_Age	27 BCE to 393 AD	ita_IRA	green4	19	Antonio et al., 201929
Imperial_Roman_Age	R42	Italy	Italy_IRA	Imperial_Roman_Age	27 BCE to 393 AD	ita_IRA	green4	19	Antonio et al., 201929
IronAge_Republic	R435	Italy	Italy_IA	Iron Age	1.100 to 700 BCE	ita_IA/ET	green4	5	Antonio et al., 201929
Imperial_Roman_Age	R436	Italy	Italy_IRA	Imperial_Roman_Age	27 BCE to 393 AD	ita_IRA	green4	19	Antonio et al., 201929
IronAge_Republic	R437	Italy	Italy_IA	Iron Age	1.100 to 700 BCE	ita_IA/ET	green4	5	Antonio et al., 201929
Imperial_Roman_Age	R43	Italy	Italy_IRA	Imperial_Roman_Age	27 BCE to 393 AD	ita_IRA	green4	19	Antonio et al., 201929
Imperial_Roman_Age	R44	Italy	Italy_IRA	Imperial_Roman_Age	27 BCE to 393 AD	ita_IRA	green4	19	Antonio et al., 201929
Imperial_Roman_Age	R45	Italy	Italy_IRA	Imperial_Roman_Age	27 BCE to 393 AD	ita_IRA	green4	19	Antonio et al., 201929
IronAge_Republic	R473	Italy	Italy_IA	Iron Age	1.100 to 700 BCE	ita_IA/ET	green4	5	Antonio et al., 201929
IronAge_Republic	R474	Italy	Italy_IA	Iron Age	1.100 to 700 BCE	ita_IA/ET	green4	5	Antonio et al., 201929
IronAge_Republic	R475	Italy	Italy_IA	Iron Age	1.100 to 700 BCE	ita_IA/ET	green4	5	Antonio et al., 201929
Imperial_Roman_Age	R47	Italy	Italy_IRA	Imperial_Roman_Age	27 BCE to 393 AD	ita_IRA	green4	19	Antonio et al., 201929
Imperial_Roman_Age	R49	Italy	Italy_IRA	Imperial_Roman_Age	27 BCE to 393 AD	ita_IRA	green4	19	Antonio et al., 201929
Chalcolithic	R4	Italy	Italy_CA	Chalcolithic	3.400 to 2.200 BCE	ita_CA	green4	0	Antonio et al., 201929
Imperial_Roman_Age	R50	Italy	Italy_IRA	Imperial_Roman_Age	27 BCE to 393 AD	ita_IRA	green4	19	Antonio et al., 201929
Imperial_Roman_Age	R51	Italy	Italy_IRA	Imperial_Roman_Age	27 BCE to 393 AD	ita_IRA	green4	19	Antonio et al., 201929
Medieval/EarlyModern	R52	Italy	Italy_MED_MOD	Medieval/EarlyModern	800 to 1.559 AD	ita_MED	green4	10	Antonio et al., 201929
Medieval/EarlyModern	R53	Italy	Italy_MED_MOD	Medieval/EarlyModern	800 to 1.559 AD	ita_MED	green4	10	Antonio et al., 201929
Medieval/EarlyModern	R54	Italy	Italy_MED_MOD	Medieval/EarlyModern	800 to 1.559 AD	ita_MED	green4	10	Antonio et al., 201929
Medieval/EarlyModern	R55	Italy	Italy_MED_MOD	Medieval/EarlyModern	800 to 1.559 AD	ita_MED	green4	10	Antonio et al., 201929
Medieval/EarlyModern	R56	Italy	Italy_MED_MOD	Medieval/EarlyModern	800 to 1.559 AD	ita_MED	green4	10	Antonio et al., 201929
Medieval/EarlyModern	R57	Italy	Italy_MED_MOD	Medieval/EarlyModern	800 to 1.559 AD	ita_MED	green4	10	Antonio et al., 201929
Medieval/EarlyModern	R58	Italy	Italy_MED_MOD	Medieval/EarlyModern	800 to 1.559 AD	ita_MED	green4	10	Antonio et al., 201929
Medieval/EarlyModern	R59	Italy	Italy_MED_MOD	Medieval/EarlyModern	800 to 1.559 AD	ita_MED	green4	10	Antonio et al., 201929
Chalcolithic	R5	Italy	Italy_CA	Chalcolithic	3.400 to 2.200 BCE	ita_CA	green4	0	Antonio et al., 201929
Medieval/EarlyModern	R60	Italy	Italy_MED_MOD	Medieval/EarlyModern	800 to 1.559 AD	ita_MED	green4	10	Antonio et al., 201929
Medieval/EarlyModern	R61	Italy	Italy_MED_MOD	Medieval/EarlyModern	800 to 1.559 AD	ita_MED	green4	10	Antonio et al., 201929
Medieval/EarlyModern	R62	Italy	Italy_MED_MOD	Medieval/EarlyModern	800 to 1.559 AD	ita_MED	green4	10	Antonio et al., 201929
Medieval/EarlyModern	R63	Italy	Italy_MED_MOD	Medieval/EarlyModern	800 to 1.559 AD	ita_MED	green4	10	Antonio et al., 201929
Medieval/EarlyModern	R64	Italy	Italy_MED_MOD	Medieval/EarlyModern	800 to 1.559 AD	ita_MED	green4	10	Antonio et al., 201929
Medieval/EarlyModern	R65	Italy	Italy_MED_MOD	Medieval/EarlyModern	800 to 1.559 AD	ita_MED	green4	10	Antonio et al., 201929
Imperial_Roman_Age	R66	Italy	Italy_IRA	Imperial_Roman_Age	27 BCE to 393 AD	ita_IRA	green4	19	Antonio et al., 201929
Imperial_Roman_Age	R67	Italy	Italy_IRA	Imperial_Roman_Age	27 BCE to 393 AD	ita_IRA	green4	19	Antonio et al., 201929
Imperial_Roman_Age	R68	Italy	Italy_IRA	Imperial_Roman_Age	27 BCE to 393 AD	ita_IRA	green4	19	Antonio et al., 201929
Imperial_Roman_Age	R69	Italy	Italy_IRA	Imperial_Roman_Age	27 BCE to 393 AD	ita_IRA	green4	19	Antonio et al., 201929
Neolithic	R6	Italy	Italy_NE	Neolithic	6.000 to 3.000 BCE	ita_NE	green4	16	Antonio et al., 201929
Imperial_Roman_Age	R70	Italy	Italy_IRA	Imperial_Roman_Age	27 BCE to 393 AD	ita_IRA	green4	19	Antonio et al., 201929
Imperial_Roman_Age	R71	Italy	Italy_IRA	Imperial_Roman_Age	27 BCE to 393 AD	ita_IRA	green4	19	Antonio et al., 201929
Imperial_Roman_Age	R72	Italy	Italy_IRA	Imperial_Roman_Age	27 BCE to 393 AD	ita_IRA	green4	19	Antonio et al., 201929
Imperial_Roman_Age	R73	Italy	Italy_IRA	Imperial_Roman_Age	27 BCE to 393 AD	ita_IRA	green4	19	Antonio et al., 201929
Imperial_Roman_Age	R75	Italy	Italy_IRA	Imperial_Roman_Age	27 BCE to 393 AD	ita_IRA	green4	19	Antonio et al., 201929
Imperial_Roman_Age	R76	Italy	Italy_IRA	Imperial_Roman_Age	27 BCE to 393 AD	ita_IRA	green4	19	Antonio et al., 201929
Imperial_Roman_Age	R78	Italy	Italy_IRA	Imperial_Roman_Age	27 BCE to 393 AD	ita_IRA	green4	19	Antonio et al., 201929
Mesolithic	R7	Italy	Italy_MES	Mesolithic	8.000 to 6.000 BCE	con_ME	green4	6	Antonio et al., 201929
Imperial_Roman_Age	R80	Italy	Italy_IRA	Imperial_Roman_Age	27 BCE to 393 AD	ita_IRA	green4	19	Antonio et al., 201929
Imperial_Roman_Age	R81	Italy	Italy_IRA	Imperial_Roman_Age	27 BCE to 393 AD	ita_IRA	green4	19	Antonio et al., 201929
Imperial_Roman_Age	R835	Italy	Italy_IRA	Imperial_Roman_Age	27 BCE to 393 AD	ita_IRA	green4	19	Antonio et al., 201929
Imperial_Roman_Age	R836	Italy	Italy_IRA	Imperial_Roman_Age	27 BCE to 393 AD	ita_IRA	green4	19	Antonio et al., 201929
IronAge_Republic	R850	Italy	Italy_IA	Iron Age	1.100 to 700 BCE	ita_IA/ET	green4	5	Antonio et al., 201929
IronAge_Republic	R851	Italy	Italy_IA	Iron Age	1.100 to 700 BCE	ita_IA/ET	green4	5	Antonio et al., 201929
Neolithic	R8	Italy	Italy_NE	Neolithic	6.000 to 3.000 BCE	ita_NE	green4	16	Antonio et al., 201929
Medieval/EarlyModern	R969	Italy	Italy_MED_MOD	Medieval/EarlyModern	1.600 to1.700 AD	ita_MED	green4	10	Antonio et al., 201929
Medieval/EarlyModern	R970	Italy	Italy_MED_MOD	Medieval/EarlyModern	1.600 to1.700 AD	ita_MED	green4	10	Antonio et al., 201929
Medieval/EarlyModern	R973	Italy	Italy_MED_MOD	Medieval/EarlyModern	1.600 to1.700 AD	ita_MED	green4	10	Antonio et al., 201929
Neolithic	R9	Italy	Italy_NE	Neolithic	6.000 to 3.000 BCE	ita_NE	green4	16	Antonio et al., 201929
LatePaleolithic	I2158_v2	Italy	WHG	Late Upper Palaeolithic	12.250 to 11.850 BCE (12.149 +/- 65 BP)*	orC_LP	green4	7	Catalano et al., 201943
Morocco_Iberomaurusian	TAF009	Morocco	Morocco_Iberomaurusian	Iberomaurusian	20.000 to 9.000 BCE	mor_IB	wheat2	8	Fregel et al., 201846
Morocco_Iberomaurusian	TAF010	Morocco	Morocco_Iberomaurusian	Iberomaurusian	20.000 to 9.000 BCE	mor_IB	wheat2	8	Fregel et al., 201846
Morocco_Iberomaurusian	TAF011	Morocco	Morocco_Iberomaurusian	Iberomaurusian	20.000 to 9.000 BCE	mor_IB	wheat2	8	Fregel et al., 201846
Morocco_Iberomaurusian	TAF012	Morocco	Morocco_Iberomaurusian	Iberomaurusian	20.000 to 9.000 BCE	mor_IB	wheat2	8	Fregel et al., 201846
Morocco_Iberomaurusian	TAF013	Morocco	Morocco_Iberomaurusian	Iberomaurusian	20.000 to 9.000 BCE	mor_IB	wheat2	8	Fregel et al., 201846
Morocco_Iberomaurusian	TAF014	Morocco	Morocco_Iberomaurusian	Iberomaurusian	20.000 to 9.000 BCE	mor_IB	wheat2	8	Fregel et al., 201846
Morocco_Iberomaurusian	TAF015	Morocco	Morocco_Iberomaurusian	Iberomaurusian	20.000 to 9.000 BCE	mor_IB	wheat2	8	Fregel et al., 201846
Morocco_EN	IAM.3.SG	Morocco	Morocco_EN	Neolithic	5.325 to 5.210 BCE (6.290 +/- 40 BP)*	mor_EN	wheat2	16	Fregel et al., 201846
Morocco_EN	IAM.6.SG	Morocco	Morocco_EN	Neolithic	5.290 to 5.268 BCE (6.210 +/- 30 BP)*	mor_EN	wheat2	16	Fregel et al., 201846
Morocco_EN	IAM.7.SG	Morocco	Morocco_EN	Neolithic	5.000 to 4.800 BCE (6.030 +/- 30 BP)*	mor_EN	wheat2	16	Fregel et al., 201846
Morocco_LN	KEB.4.SG	Morocco	Morocco_LN	Neolithic	3.780 to 3.650 BCE (4.940 +/- 30 BP)*	mor_LN	wheat2	16	Fregel et al., 201846
Morocco_LN	KEB.6.SG	Morocco	Morocco_LN	Neolithic	3.780 to 3.650 BCE (4.940 +/- 30 BP)*	mor_LN	wheat2	16	Fregel et al., 201846
Morocco_EN	IAM.4_IAM.5.SG	Morocco	Morocco_EN	Neolithic	5.215 to 5.005 BCE (6.160 +/- 30 BP)*	mor_EN	wheat2	16	Fregel et al., 201846
Morocco_LN	KEB.1_KEB.8.SG	Morocco	Morocco_LN	Neolithic	3.780 to 3.650 BCE (4.940 +/- 30 BP)*	mor_LN	wheat2	16	Fregel et al., 201846
Imperial_Roman_Age	f1R.final	Italy	Italy_IRA	Imperial_Roman_Age	27 BCE to 393 AD	f1R_IRA	red	19	present paper
Iceman_CA	Iceman	Italy	Italy_CA	Chalcolithic	3.480 to 3.104 BCE (4.555 +/- 34 BP)*	ice_CA	green4	0	Keller et al., 201254
Cova127, 2015, Ni 1077; No. Estracio 5209	I4420_all	Spain	Iberia_BA	Bronze Age	3.000 to 800 BCE	ibe_BA	black	18	Fernandes et al., 202045
CDMDR	I4329	Spain	Iberia_BA	Bronze Age	3.000 to 800 BCE	ibe_BA	black	18	Fernandes et al., 202045
NT14	I3315	Spain	Iberia_BA	Bronze Age	3.000 to 800 BCE	ibe_BA	black	18	Fernandes et al., 202045
Lu Maccioni_31, Neo-Iron_23	I3642	Italy(Sardinia)	Sardinia_NUR	Bronze Age	2.300 to 1.100 BCE	sar_BA	green3	18	Fernandes et al., 202045
PERSASDEFOGU 15R	I3741	Italy(Sardinia)	Sardinia_NUR	Bronze Age	2.300 to 1.100 BCE	sar_BA	green3	18	Fernandes et al., 202045
SEULO 59	I3743	Italy(Sardinia)	Sardinia_NUR	Bronze Age	2.300 to 1.100 BCE	sar_BA	green3	18	Fernandes et al., 202045
Lu Maccioni_Ind.A	I10364	Italy(Sardinia)	Sardinia_NUR	Bronze Age	2.300 to 1.100 BCE	sar_BA	green3	18	Fernandes et al., 202045
Perda-1	I10552	Italy(Sardinia)	Sardinia_NUR	Bronze Age	2.300 to 1.100 BCE	sar_BA	green3	18	Fernandes et al., 202045
Perda-2	I10553	Italy(Sardinia)	Sardinia_NUR	Bronze Age	2.300 to 1.100 BCE	sar_BA	green3	18	Fernandes et al., 202045
Perda-3	I10554	Italy(Sardinia)	Sardinia_NUR	Bronze Age	2.300 to 1.100 BCE	sar_BA	green3	18	Fernandes et al., 202045
2461, Tomb VI	I16161	Italy(Sardinia)	Sardinia_NUR	Bronze Age	2.300 to 1.100 BCE	sar_BA	green3	18	Fernandes et al., 202045
2467, Tomb E	I16168	Italy(Sardinia)	Sardinia_NUR	Bronze Age	2.300 to 1.100 BCE	sar_BA	green3	18	Fernandes et al., 202045
2468, Tomb E	I16169	Italy(Sardinia)	Sardinia_NUR	Bronze Age	2.300 to 1.100 BCE	sar_BA	green3	18	Fernandes et al., 202045
2469, Tomb E	I16170	Italy(Sardinia)	Sardinia_NUR	Bronze Age	2.300 to 1.100 BCE	sar_BA	green3	18	Fernandes et al., 202045
2526, Tomb E	I16183	Italy(Sardinia)	Sardinia_NUR	Bronze Age	2.300 to 1.100 BCE	sar_BA	green3	18	Fernandes et al., 202045
Seulo_Ind.B	I10365	Italy(Sardinia)	Sardinia_NUR	Bronze Age	2.300 to 1.100 BCE	sar_BA	green3	18	Fernandes et al., 202045
1267, Tomb III Cella B	I14675	Italy(Sardinia)	Sardinia_Bell_Beaker	Bell_Beaker	2.100 to 1.800 BCE	sar_BB	green3	17	Fernandes et al., 202045
1268, Tomb II Cella A	I14676	Italy(Sardinia)	Sardinia_Bell_Beaker	Bell_Beaker	2.100 to 1.800 BCE	sar_BB	green3	17	Fernandes et al., 202045
1269, Tomb III Cella A	I14677	Italy(Sardinia)	Sardinia_Bell_Beaker	Bell_Beaker	2.100 to 1.800 BCE	sar_BB	green3	17	Fernandes et al., 202045
1270, Tomb III Cella A	I14678	Italy(Sardinia)	Sardinia_Bell_Beaker	Bell_Beaker	2.100 to 1.800 BCE	sar_BB	green3	17	Fernandes et al., 202045
2480, Tomb E	I15941	Italy(Sardinia)	Sardinia_Bell_Beaker	Bell_Beaker	2.100 to 1.800 BCE	sar_BB	green3	17	Fernandes et al., 202045
2481, Tomb E	I15942	Italy(Sardinia)	Sardinia_Bell_Beaker	Bell_Beaker	2.100 to 1.800 BCE	sar_BB	green3	17	Fernandes et al., 202045
2463, G1	I16164	Italy(Sardinia)	Sardinia_CA	Chalcolithic	3.400 to 2.300 BCE	sar_CA	green3	0	Fernandes et al., 202045
2464, Trincea B, Livello 40	I16165	Italy(Sardinia)	Sardinia_CA	Chalcolithic	3.400 to 2.300 BCE	sar_CA	green3	0	Fernandes et al., 202045
2465, Trincea B, Livello 2	I16166	Italy(Sardinia)	Sardinia_CA	Chalcolithic	3.400 to 2.300 BCE	sar_CA	green3	0	Fernandes et al., 202045
2479, Tomb E	I15940	Italy(Sardinia)	Sardinia_Bell_Beaker	Bell_Beaker	2.100 to 1.800 BCE	sar_BB	green3	17	Fernandes et al., 202045
2482, Tomb F	I15943	Italy(Sardinia)	Sardinia_Neolithic	Neolithic	6.000 to 3.000 BCE	sar_NE	green3	16	Fernandes et al., 202045
2484, Tomb F	I15945	Italy(Sardinia)	Sardinia_Neolithic	Neolithic	6.000 to 3.000 BCE	sar_NE	green3	16	Fernandes et al., 202045
2485, Tomb F	I15946	Italy(Sardinia)	Sardinia_Neolithic	Neolithic	6.000 to 3.000 BCE	sar_NE	green3	16	Fernandes et al., 202045
BU30, grave 3030, cranium II	I3122	Italy	Italy_BA	Bronze Age	2.500 to 950 BCE	ita_BA	green4	18	Fernandes et al., 202045
PP K	I7796	Italy	Italy_BA	Bronze Age	2.500 to 950 BCE	ita_BA	green4	18	Fernandes et al., 202045
PP V	I7807	Italy	Italy_BA	Bronze Age	2.500 to 950 BCE	ita_BA	green4	18	Fernandes et al., 202045
BU36C, grave 3036c	I11442	Italy	Italy_BA	Bronze Age	2.500 to 950 BCE	ita_BA	green4	18	Fernandes et al., 202045
BU31, grave 3031	I3123	Italy	Italy_BA	Bronze Age	2.500 to 950 BCE	ita_BA	green4	18	Fernandes et al., 202045
BU36, grave 3036	I3124	Italy	Italy_BA	Bronze Age	2.500 to 950 BCE	ita_BA	green4	18	Fernandes et al., 202045
Abisso del Vento 2017 (Grotto)	I8561	Italy	Italy_BA	Bronze Age	2.500 to 950 BCE	ita_BA	green4	18	Fernandes et al., 202045
BU32	I11443	Italy	Italy_BA	Bronze Age	2.500 to 950 BCE	ita_BA	green4	18	Fernandes et al., 202045
MA3	I3876	Italy	Italy_BA	Bronze Age	2.500 to 950 BCE	ita_BA	green4	18	Fernandes et al., 202045
MA8	I3878	Italy	Italy_BA	Bronze Age	2.500 to 950 BCE	ita_BA	green4	18	Fernandes et al., 202045
MA2	I10372	Italy	Italy_BA	Bronze Age	2.500 to 950 BCE	ita_BA	green4	18	Fernandes et al., 202045
BU36A, grave 3036	I3125	Italy	Italy_BA	Bronze Age	2.500 to 950 BCE	ita_BA	green4	18	Fernandes et al., 202045
BU36B, grave 3036	I4109	Italy	Italy_BA	Bronze Age	2.500 to 950 BCE	ita_BA	green4	18	Fernandes et al., 202045
FS2	I4062	Italy	Sicily_MN	Neolithic	6.000 to 3.000 BCE	ita_NE	green4	16	Fernandes et al., 202045
FS3, Sporadico, Della sezione sudoveste saggio A	I4063	Italy	Sicily_MN	Neolithic	6.000 to 3.000 BCE	ita_NE	green4	16	Fernandes et al., 202045
FS4, FOST_1	I4064	Italy	Sicily_MN	Neolithic	6.000 to 3.000 BCE	ita_NE	green4	16	Fernandes et al., 202045
FS5	I4065	Italy	Sicily_MN	Neolithic	6.000 to 3.000 BCE	ita_NE	green4	16	Fernandes et al., 202045
Kotias	Kotias	Georgia	CHG	Mesolithic	7.940 to 7.600 BCE (8.665 +/- 65 BP)*	geo_CHG	gray10	7	Jones et al., 201553
Satsurblia	Satsurblia	Georgia	CHG	Late Upper Palaeolithic	11.430 to 11.180 BCE (11.415 +/- 50 BP)*	geo_CHG	gray10	7	Jones et al., 201553
LaBrana1_published.SG	Brana	Spain	WHG	Mesolithic	5.983 to 5.747 BCE (6.980 +/- 50 BP)*	bra_WHG	black	7	Olalde et al., 201463
Aes10	Aes10	Switzerland	Switzerland_NE	Neolithic	5.000 to 2.000 BCE	swi_NE	hotpink	16	Furtwängler et al., 202048
Aes11	Aes11	Switzerland	Switzerland_NE	Neolithic	5.000 to 2.000 BCE	swi_NE	hotpink	16	Furtwängler et al., 202048
Aes12	Aes12	Switzerland	Switzerland_NE	Neolithic	5.000 to 2.000 BCE	swi_NE	hotpink	16	Furtwängler et al., 202048
Aes13	Aes13	Switzerland	Switzerland_NE	Neolithic	5.000 to 2.000 BCE	swi_NE	hotpink	16	Furtwängler et al., 202048
Aes14	Aes14	Switzerland	Switzerland_NE	Neolithic	5.000 to 2.000 BCE	swi_NE	hotpink	16	Furtwängler et al., 202048
Aes15	Aes15	Switzerland	Switzerland_NE	Neolithic	5.000 to 2.000 BCE	swi_NE	hotpink	16	Furtwängler et al., 202048
Aes16	Aes16	Switzerland	Switzerland_NE	Neolithic	5.000 to 2.000 BCE	swi_NE	hotpink	16	Furtwängler et al., 202048
Aes17	Aes17	Switzerland	Switzerland_NE	Neolithic	5.000 to 2.000 BCE	swi_NE	hotpink	16	Furtwängler et al., 202048
Aes18	Aes18	Switzerland	Switzerland_NE	Neolithic	5.000 to 2.000 BCE	swi_NE	hotpink	16	Furtwängler et al., 202048
Aes19	Aes19	Switzerland	Switzerland_NE	Neolithic	5.000 to 2.000 BCE	swi_NE	hotpink	16	Furtwängler et al., 202048
Aes1	Aes1	Switzerland	Switzerland_NE	Neolithic	5.000 to 2.000 BCE	swi_NE	hotpink	16	Furtwängler et al., 202048
Aes20	Aes20	Switzerland	Switzerland_NE	Neolithic	5.000 to 2.000 BCE	swi_NE	hotpink	16	Furtwängler et al., 202048
Aes21	Aes21	Switzerland	Switzerland_NE	Neolithic	5.000 to 2.000 BCE	swi_NE	hotpink	16	Furtwängler et al., 202048
Aes22	Aes22	Switzerland	Switzerland_NE	Neolithic	5.000 to 2.000 BCE	swi_NE	hotpink	16	Furtwängler et al., 202048
Aes23	Aes23	Switzerland	Switzerland_NE	Neolithic	5.000 to 2.000 BCE	swi_NE	hotpink	16	Furtwängler et al., 202048
Aes24	Aes24	Switzerland	Switzerland_NE	Neolithic	5.000 to 2.000 BCE	swi_NE	hotpink	16	Furtwängler et al., 202048
Aes25	Aes25	Switzerland	Switzerland_NE	Neolithic	5.000 to 2.000 BCE	swi_NE	hotpink	16	Furtwängler et al., 202048
Aes2	Aes2	Switzerland	Switzerland_NE	Neolithic	5.000 to 2.000 BCE	swi_NE	hotpink	16	Furtwängler et al., 202048
Aes3	Aes3	Switzerland	Switzerland_NE	Neolithic	5.000 to 2.000 BCE	swi_NE	hotpink	16	Furtwängler et al., 202048
Aes4	Aes4	Switzerland	Switzerland_NE	Neolithic	5.000 to 2.000 BCE	swi_NE	hotpink	16	Furtwängler et al., 202048
Aes5	Aes5	Switzerland	Switzerland_NE	Neolithic	5.000 to 2.000 BCE	swi_NE	hotpink	16	Furtwängler et al., 202048
Aes6	Aes6	Switzerland	Switzerland_NE	Neolithic	5.000 to 2.000 BCE	swi_NE	hotpink	16	Furtwängler et al., 202048
Aes7	Aes7	Switzerland	Switzerland_NE	Neolithic	5.000 to 2.000 BCE	swi_NE	hotpink	16	Furtwängler et al., 202048
Aes8	Aes8	Switzerland	Switzerland_NE	Neolithic	5.000 to 2.000 BCE	swi_NE	hotpink	16	Furtwängler et al., 202048
Aes9	Aes9	Switzerland	Switzerland_NE	Neolithic	5.000 to 2.000 BCE	swi_NE	hotpink	16	Furtwängler et al., 202048
125405	MX150	Switzerland	Switzerland_NE	Neolithic	5.000 to 2.000 BCE	swi_NE	hotpink	16	Furtwängler et al., 202048
126744	MX182	Switzerland	Switzerland_NE	Neolithic	5.000 to 2.000 BCE	swi_NE	hotpink	16	Furtwängler et al., 202048
125564	MX183	Switzerland	Switzerland_NE	Neolithic	5.000 to 2.000 BCE	swi_NE	hotpink	16	Furtwängler et al., 202048
125404	MX184	Switzerland	Switzerland_NE	Neolithic	5.000 to 2.000 BCE	swi_NE	hotpink	16	Furtwängler et al., 202048
125474	MX187	Switzerland	Switzerland_NE	Neolithic	5.000 to 2.000 BCE	swi_NE	hotpink	16	Furtwängler et al., 202048
Individuum 7/11	MX188	Switzerland	Switzerland_CWC	Corded_Ware	2.900 to 2.350 BCE	swi_CW	hotpink	25	Furtwängler et al., 202048
Individuum 2	MX189	Switzerland	Switzerland_CWC	Corded_Ware	2.900 to 2.350 BCE	swi_CW	hotpink	25	Furtwängler et al., 202048
Individuum 14/6	MX190	Switzerland	Switzerland_CWC	Corded_Ware	2.900 to 2.350 BCE	swi_CW	hotpink	25	Furtwängler et al., 202048
Individuum 10/16	MX191	Switzerland	Switzerland_CWC	Corded_Ware	2.900 to 2.350 BCE	swi_CW	hotpink	25	Furtwängler et al., 202048
Individuum 4/15	MX192	Switzerland	Switzerland_CWC	Corded_Ware	2.900 to 2.350 BCE	swi_CW	hotpink	25	Furtwängler et al., 202048
Individuum 3	MX193	Switzerland	Switzerland_CWC	Corded_Ware	2.900 to 2.350 BCE	swi_CW	hotpink	25	Furtwängler et al., 202048
Individuum 9	MX195	Switzerland	Switzerland_CWC	Corded_Ware	2.900 to 2.350 BCE	swi_CW	hotpink	25	Furtwängler et al., 202048
Individuum 13/18	MX196	Switzerland	Switzerland_CWC	Corded_Ware	2.900 to 2.350 BCE	swi_CW	hotpink	25	Furtwängler et al., 202048
Individuum 8	MX197	Switzerland	Switzerland_CWC	Corded_Ware	2.900 to 2.350 BCE	swi_CW	hotpink	25	Furtwängler et al., 202048
Individuum 1	MX198	Switzerland	Switzerland_CWC	Corded_Ware	2.900 to 2.350 BCE	swi_CW	hotpink	25	Furtwängler et al., 202048
Individuum 5/17	MX199	Switzerland	Switzerland_CWC	Corded_Ware	2.900 to 2.350 BCE	swi_CW	hotpink	25	Furtwängler et al., 202048
125489	MX203	Switzerland	Switzerland_NE	Neolithic	5.000 to 2.000 BCE	swi_NE	hotpink	16	Furtwängler et al., 202048
126088	MX204	Switzerland	Switzerland_NE	Neolithic	5.000 to 2.000 BCE	swi_NE	hotpink	16	Furtwängler et al., 202048
127145	MX209	Switzerland	Switzerland_NE	Neolithic	5.000 to 2.000 BCE	swi_NE	hotpink	16	Furtwängler et al., 202048
124823	MX210	Switzerland	Switzerland_NE	Neolithic	5.000 to 2.000 BCE	swi_NE	hotpink	16	Furtwängler et al., 202048
125110	MX211	Switzerland	Switzerland_NE	Neolithic	5.000 to 2.000 BCE	swi_NE	hotpink	16	Furtwängler et al., 202048
125594	MX212	Switzerland	Switzerland_NE	Neolithic	5.000 to 2.000 BCE	swi_NE	hotpink	16	Furtwängler et al., 202048
126743	MX213	Switzerland	Switzerland_NE	Neolithic	5.000 to 2.000 BCE	swi_NE	hotpink	16	Furtwängler et al., 202048
125003	MX219	Switzerland	Switzerland_NE	Neolithic	5.000 to 2.000 BCE	swi_NE	hotpink	16	Furtwängler et al., 202048
1955/13	MX251	Germany	Germany_BA	Bronze Age	3.000 to 800 BCE	ger_BA	blue	18	Furtwängler et al., 202048
1952/19	MX252	Germany	Germany_BA	Bronze Age	3.000 to 800 BCE	ger_BA	blue	18	Furtwängler et al., 202048
1953/22	MX254	Germany	Germany_BA	Bronze Age	3.000 to 800 BCE	ger_BA	blue	18	Furtwängler et al., 202048
1950/16	MX256	Germany	Germany_BA	Bronze Age	3.000 to 800 BCE	ger_BA	blue	18	Furtwängler et al., 202048
1959/1	MX257	Germany	Germany_BA	Bronze Age	3.000 to 800 BCE	ger_BA	blue	18	Furtwängler et al., 202048
1952/2A	MX258	Germany	Germany_BA	Bronze Age	3.000 to 800 BCE	ger_BA	blue	18	Furtwängler et al., 202048
BF680	MX259	Germany	Germany_BA	Bronze Age	3.000 to 800 BCE	ger_BA	blue	18	Furtwängler et al., 202048
1952/15	MX265	Germany	Germany_BA	Bronze Age	3.000 to 800 BCE	ger_BA	blue	18	Furtwängler et al., 202048
1952/22	MX270	Germany	Germany_BA	Bronze Age	3.000 to 800 BCE	ger_BA	blue	18	Furtwängler et al., 202048
1951/6	MX275	Germany	Germany_BA	Bronze Age	3.000 to 800 BCE	ger_BA	blue	18	Furtwängler et al., 202048
1953/18	MX277	Germany	Germany_BA	Bronze Age	3.000 to 800 BCE	ger_BA	blue	18	Furtwängler et al., 202048
1952/24	MX279	Germany	Germany_BA	Bronze Age	3.000 to 800 BCE	ger_BA	blue	18	Furtwängler et al., 202048
1953/4	MX280	Germany	Germany_BA	Bronze Age	3.000 to 800 BCE	ger_BA	blue	18	Furtwängler et al., 202048
1952/6	MX283	Germany	Germany_BA	Bronze Age	3.000 to 800 BCE	ger_BA	blue	18	Furtwängler et al., 202048
1952/14	MX286	Germany	Germany_BA	Bronze Age	3.000 to 800 BCE	ger_BA	blue	18	Furtwängler et al., 202048
1952/5	MX288	Germany	Germany_BA	Bronze Age	3.000 to 800 BCE	ger_BA	blue	18	Furtwängler et al., 202048
Wartau 33.006.101.9	MX298	Switzerland	Switzerland_NE	Neolithic	5.000 to 2.000 BCE	swi_NE	hotpink	16	Furtwängler et al., 202048
Oberbipp 125121.1	MX299	Switzerland	Switzerland_NE	Neolithic	5.000 to 2.000 BCE	swi_NE	hotpink	16	Furtwängler et al., 202048
Auvernier A297	MX304	Switzerland	Switzerland_NE	Neolithic	5.000 to 2.000 BCE	swi_NE	hotpink	16	Furtwängler et al., 202048
126110	RA42	Switzerland	Switzerland_NE	Neolithic	5.000 to 2.000 BCE	swi_NE	hotpink	16	Furtwängler et al., 202048
125579	RA43	Switzerland	Switzerland_NE	Neolithic	5.000 to 2.000 BCE	swi_NE	hotpink	16	Furtwängler et al., 202048
125128	RA44	Switzerland	Switzerland_NE	Neolithic	5.000 to 2.000 BCE	swi_NE	hotpink	16	Furtwängler et al., 202048
126703	RA45	Switzerland	Switzerland_NE	Neolithic	5.000 to 2.000 BCE	swi_NE	hotpink	16	Furtwängler et al., 202048
Seengen1	RA54	Switzerland	Switzerland_NE	Neolithic	5.000 to 2.000 BCE	swi_NE	hotpink	16	Furtwängler et al., 202048
Muttenz2	RA57	Switzerland	Switzerland_NE	Neolithic	5.000 to 2.000 BCE	swi_NE	hotpink	16	Furtwängler et al., 202048
Muttenz6	RA58	Switzerland	Switzerland_NE	Neolithic	5.000 to 2.000 BCE	swi_NE	hotpink	16	Furtwängler et al., 202048
Muttenz5	RA59	Switzerland	Switzerland_NE	Neolithic	5.000 to 2.000 BCE	swi_NE	hotpink	16	Furtwängler et al., 202048
Muttenz1	RA61	Switzerland	Switzerland_NE	Neolithic	5.000 to 2.000 BCE	swi_NE	hotpink	16	Furtwängler et al., 202048
Muttenz4	RA62	Switzerland	Switzerland_NE	Neolithic	5.000 to 2.000 BCE	swi_NE	hotpink	16	Furtwängler et al., 202048
Zuzach1	RA63	Switzerland	Switzerland_BA	Bronze Age	3.000 to 800 BCE	swe_BA	hotpink	18	Furtwängler et al., 202048
Zuzach2	RA64	Switzerland	Switzerland_BA	Bronze Age	3.000 to 800 BCE	swe_BA	hotpink	18	Furtwängler et al., 202048
Rapperswill Zürichstrasse 88	SX10	Switzerland	Switzerland_NE	Neolithic	5.000 to 2.000 BCE	swi_NE	hotpink	16	Furtwängler et al., 202048
Niederried Ursisbalm 1913	SX11	Switzerland	Switzerland_NE	Neolithic	5.000 to 2.000 BCE	swi_NE	hotpink	16	Furtwängler et al., 202048
78-6 (Komplex 1978)	SX17	Switzerland	Switzerland_NE	Neolithic	5.000 to 2.000 BCE	swi_NE	hotpink	16	Furtwängler et al., 202048
76-8 (Komplex 1976)	SX18	Switzerland	Switzerland_IA	Iron Age	800 to 300 BCE	swe_IA	hotpink	5	Furtwängler et al., 202048
76-7 (Komplex 1976)	SX20	Switzerland	Switzerland_BA	Bronze Age	3.000 to 800 BCE	swe_BA	hotpink	18	Furtwängler et al., 202048
76-1 (Komplex 1976)	SX21	Switzerland	Switzerland_NE	Neolithic	5.000 to 2.000 BCE	swi_NE	hotpink	16	Furtwängler et al., 202048
76-2 (Komplex 1976)	SX22	Switzerland	Switzerland_NE	Neolithic	5.000 to 2.000 BCE	swi_NE	hotpink	16	Furtwängler et al., 202048
85-1 (Komplex 1985)	SX23	Switzerland	Switzerland_NE	Neolithic	5.000 to 2.000 BCE	swi_NE	hotpink	16	Furtwängler et al., 202048
85-2 (Komplex 1985/86)	SX26	Switzerland	Switzerland_BA	Bronze Age	3.000 to 800 BCE	swe_BA	hotpink	18	Furtwängler et al., 202048
Tombe 18	SX29	France	France_NE	Neolithic	4.500 to 1.700 BCE	fra_NE	red	16	Furtwängler et al., 202048
Tombe 35	SX30	France	France_NE	Neolithic	4.500 to 1.700 BCE	fra_NE	red	16	Furtwängler et al., 202048
Tombe E Rubane	SX32	France	France_BA	Bronze Age	3.000 to 800 BCE	fra_BA	red	18	Furtwängler et al., 202048
Lingolsheim Tombe 15	SX33	France	France_NE	Neolithic	4.500 to 1.700 BCE	fra_NE	red	16	Furtwängler et al., 202048
Rapperswill Zürichstrasse 88	SX8	Switzerland	Switzerland_NE	Neolithic	5.000 to 2.000 BCE	swi_NE	hotpink	16	Furtwängler et al., 202048
Niederried Ursisbalm 1913	SX9	Switzerland	Switzerland_NE	Neolithic	5.000 to 2.000 BCE	swi_NE	hotpink	16	Furtwängler et al., 202048
I1415_published	AG84/2	Israel	Jordan_PPNB	Levant_N	8.8000 to 6.500 BCE	lev_EN	orangered4	16	Lazaridis et al., 201657
I1414_published	AG84/1	Israel	Jordan_PPNB	Levant_N	8.8000 to 6.500 BCE	lev_EN	orangered4	16	Lazaridis et al., 201657
I1701	AG83_3	Israel	Jordan_PPNB	Levant_N	8.8000 to 6.500 BCE	lev_EN	orangered4	16	Lazaridis et al., 201657
I1727	AG_83_3082	Israel	Jordan_PPNB	Levant_N	8.8000 to 6.500 BCE	lev_EN	orangered4	16	Lazaridis et al., 201657
I1710	AG83_6	Israel	Jordan_PPNB	Levant_N	8.8000 to 6.500 BCE	lev_EN	orangered4	16	Lazaridis et al., 201657
I1707	AG83_5	Israel	Jordan_PPNB	Levant_N	8.8000 to 6.500 BCE	lev_EN	orangered4	16	Lazaridis et al., 201657
I1704	AG89_1	Israel	Jordan_PPNB	Levant_N	8.8000 to 6.500 BCE	lev_EN	orangered4	16	Lazaridis et al., 201657
I1700_published	AG88_1	Israel	Jordan_PPNB	Levant_N	8.8000 to 6.500 BCE	lev_EN	orangered4	16	Lazaridis et al., 201657
I1699	AG84_5	Israel	Jordan_PPNB	Levant_N	8.8000 to 6.500 BCE	lev_EN	orangered4	16	Lazaridis et al., 201657
RISE507.508.merge.SG	RISE507	Russia	Russia_Afanasievo	Bronze Age	3.300 to 2.500 BCE	rus_EBA	green	18	Allentoft et al., 201541
RISE507.508.merge.SG	RISE508	Russia	Russia_Afanasievo	Bronze Age	3.300 to 2.500 BCE	rus_EBA	green	18	Allentoft et al., 201541
RISE547.SG	RISE547	Russia	Russia_Yamnaya_Kalmykia	Steppe_Yamnaya	3.300 to 2.600 BCE	rus_YA	green	15	Allentoft et al., 201541
RISE550.SG	RISE550	Russia	Russia_Yamnaya_Kalmykia	Steppe_Yamnaya	3.300 to 2.600 BCE	rus_YA	green	15	Allentoft et al., 201541
RISE555.SG	RISE555	Russia	Russia_EBA	Bronze Age	2.857 to 2.497 BCE (4.082 +/- 28 BP)*	rus_EBA	green	18	Allentoft et al., 201541
RISE562.SG	RISE562	Germany	Germany_Bell_Beaker	Bell_Beaker	2.750 to 2.500 BCE	ger_BB	blue	17	Allentoft et al., 201541
RISE564.SG	RISE564	Germany	Germany_Bell_Beaker	Bell_Beaker	2.750 to 2.500 BCE	ger_BB	blue	17	Allentoft et al., 201541
AfontovaGora2.SG	AG2	Russia	EHG	Upper Palaeolithic	15.075-14.750 BCE (15.810 +/- 35 BP)*	rus_EHG	green	7	Raghavan et al., 201465
Falkenstein	Falkenstein	Germany	WHG	Mesolithic	7.460-7.040 BCE (8185 +/- 80 BP)*	ger_WHG	blue	7	Fu et al., 201647
Iboussieres25-1	Iboussieres25-1	France	WHG	Epipalaeolithic	10.090-9.460 BCE (10.140 +/- 50 BP)*	fra_WHG	red	7	Mathieson et al., 201813
Iboussieres31-2	Iboussieres31-2	France	WHG	Epipalaeolithic	10.090-9.460 BCE (10.140 +/- 50 BP)*	fra_WHG	red	7	Mathieson et al., 201813
BerryAuBac	BerryAuBac	France	WHG	Mesolithic	5.370-5.220 BCE (6.325 +/- 35 BP)*	fra_WHG	red	7	Fu et al., 201647
I1736	inv. 6285/11	Ukraine	Ukraine_N	Neolithic	4.200 to 2.000 BCE	ukr_NE	orange1	16	Mathieson et al., 201813
I1734	StPet7	Ukraine	Ukraine_N	Neolithic	4.200 to 2.000 BCE	ukr_NE	orange1	16	Mathieson et al., 201813
I1738	StPet4, inv. 6204/4	Ukraine	Ukraine_N	Neolithic	4.200 to 2.000 BCE	ukr_NE	orange1	16	Mathieson et al., 201813
I1732	StPet3, inv. 6204/7	Ukraine	Ukraine_N	Neolithic	4.200 to 2.000 BCE	ukr_NE	orange1	16	Mathieson et al., 201813
I1917	Yamna1	Ukraine	Ukraine_Yamnaya_Ozera	Europe_Yamnaya	3.300 to 2.600 BCE	ukr_YA	orange1	15	Mathieson et al., 201813
I1926_published	1V1a-H1	Ukraine	Ukraine_Trypillia_Eneolithic	Chalcolithic	5.100 to 2.800 BCE	ukr_CA	orange1	0	Mathieson et al., 201813
I2105	Yamna4	Ukraine	Ukraine_Yamnaya	Europe_Yamnaya	3.300 to 2.600 BCE	ukr_YA	orange1	15	Mathieson et al., 201813
I2110	4.V4a-H4	Ukraine	Ukraine_Trypillian	Neolithic	4.000 to 3.500 BCE	ukr_NE	orange1	16	Mathieson et al., 201813
I2111_published	5.V5a-H5	Ukraine	Ukraine_Trypillian	Neolithic	4.000 to 3.500 BCE	ukr_NE	orange1	16	Mathieson et al., 201813
I3141_published	Yamna 5	Ukraine	Ukraine_Yamnaya	Europe_Yamnaya	3.300 to 2.600 BCE	ukr_YA	orange1	15	Mathieson et al., 201813
I3151_published	6 V6a-H6	Ukraine	Ukraine_Trypillian	Neolithic	4.000 to 3.500 BCE	ukr_NE	orange1	16	Mathieson et al., 201813
I3714	Grave 28	Ukraine	Ukraine_N	Neolithic	4.200 to 2.000 BCE	ukr_NE	orange1	16	Mathieson et al., 201813
I3715	Grave 9	Ukraine	Ukraine_N	Neolithic	4.200 to 2.000 BCE	ukr_NE	orange1	16	Mathieson et al., 201813
I3717	Grave 42	Ukraine	Ukraine_N	Neolithic	4.200 to 2.000 BCE	ukr_NE	orange1	16	Mathieson et al., 201813
I3719	Grave 102	Ukraine	Ukraine_N	Neolithic	4.200 to 2.000 BCE	ukr_NE	orange1	16	Mathieson et al., 201813
I4110	Grave 9	Ukraine	Ukraine_EN	Neolithic	4.200 to 2.000 BCE	ukr_NE	orange1	16	Mathieson et al., 201813
I4111	Grave 123	Ukraine	Ukraine_N	Neolithic	4.200 to 2.000 BCE	ukr_NE	orange1	16	Mathieson et al., 201813
I4114	Grave 103	Ukraine	Ukraine_N	Neolithic	4.200 to 2.000 BCE	ukr_NE	orange1	16	Mathieson et al., 201813
I1763	inv. 6462/23	Ukraine	Ukraine_Mesolithic	Mesolithic	8.000 to 6.000 BCE	ukr_ME	orange1	6	Mathieson et al., 201813
I1819	inv. 6462/25	Ukraine	Ukraine_Mesolithic	Mesolithic	8.000 to 6.000 BCE	ukr_ME	orange1	6	Mathieson et al., 201813
I3712_published	Grave 35	Ukraine	Ukraine_N_published	Neolithic	4.200 to 2.000 BCE	ukr_NE	orange1	16	Mathieson et al., 201813
I3713_published	Grave 1	Ukraine	Ukraine_N_published	Neolithic	4.200 to 2.000 BCE	ukr_NE	orange1	16	Mathieson et al., 201813
I3716_published	Grave 25	Ukraine	Ukraine_N_published	Neolithic	4.200 to 2.000 BCE	ukr_NE	orange1	16	Mathieson et al., 201813
I1733	StPet8	Ukraine	Ukraine_Mesolithic	Mesolithic	8.000 to 6.000 BCE	ukr_ME	orange1	6	Mathieson et al., 201813
I1737_published	StPet10	Ukraine	Ukraine_Mesolithic	Mesolithic	8.000 to 6.000 BCE	ukr_ME	orange1	6	Mathieson et al., 201813
I1875	STANKOa	Croatia	WHG	Mesolithic	7.308-7.027 BCE (8.110 +/- 50 BP)*	cro_WHG	hotpink	7	Mathieson et al., 201813
I5868_published	Grave 27	Ukraine	Ukraine_N	Neolithic	4.200 to 2.000 BCE	ukr_NE	orange1	16	Mathieson et al., 201813
I5869	Grave 8	Ukraine	Ukraine_N	Neolithic	4.200 to 2.000 BCE	ukr_NE	orange1	16	Mathieson et al., 201813
I5870	Grave 32	Ukraine	Ukraine_N	Neolithic	4.200 to 2.000 BCE	ukr_NE	orange1	16	Mathieson et al., 201813
I5872_published	Grave 26	Ukraine	Ukraine_N	Neolithic	4.200 to 2.000 BCE	ukr_NE	orange1	16	Mathieson et al., 201813
I5873_published	Grave 14	Ukraine	Ukraine_N	Neolithic	4.200 to 2.000 BCE	ukr_NE	orange1	16	Mathieson et al., 201813
I5875	Grave 53	Ukraine	Ukraine_N	Neolithic	4.200 to 2.000 BCE	ukr_NE	orange1	16	Mathieson et al., 201813
I5876	Grave 142	Ukraine	Ukraine_Mesolithic	Mesolithic	8.000 to 6.000 BCE	ukr_ME	orange1	6	Mathieson et al., 201813
I5881_published	Grave 20	Ukraine	Ukraine_N	Neolithic	4.200 to 2.000 BCE	ukr_NE	orange1	16	Mathieson et al., 201813
I5882	Grave 94	Ukraine	Ukraine_EN	Neolithic	4.200 to 2.000 BCE	ukr_NE	orange1	16	Mathieson et al., 201813
I5883	Grave 39	Ukraine	Ukraine_N	Neolithic	4.200 to 2.000 BCE	ukr_NE	orange1	16	Mathieson et al., 201813
I5885	Grave 84	Ukraine	Ukraine_Mesolithic	Mesolithic	8.000 to 6.000 BCE	ukr_ME	orange1	6	Mathieson et al., 201813
I5886_published	Grave 12	Ukraine	Ukraine_N	Neolithic	4.200 to 2.000 BCE	ukr_NE	orange1	16	Mathieson et al., 201813
I5889_published	Grave 109	Ukraine	Ukraine_N	Neolithic	4.200 to 2.000 BCE	ukr_NE	orange1	16	Mathieson et al., 201813
I5890	Grave 87	Ukraine	Ukraine_N	Neolithic	4.200 to 2.000 BCE	ukr_NE	orange1	16	Mathieson et al., 201813
I5892	Grave 33	Ukraine	Ukraine_N	Neolithic	4.200 to 2.000 BCE	ukr_NE	orange1	16	Mathieson et al., 201813
I5957_published	Grave 10	Ukraine	Ukraine_N	Neolithic	4.200 to 2.000 BCE	ukr_NE	orange1	16	Mathieson et al., 201813
I6133_published	Grave 13	Ukraine	Ukraine_N	Neolithic	4.200 to 2.000 BCE	ukr_NE	orange1	16	Mathieson et al., 201813
I6561	Skeleton 5, 88	Ukraine	Ukraine_EN	Neolithic	4.200 to 2.000 BCE	ukr_NE	orange1	16	Mathieson et al., 201813
I3718	Grave 73	Ukraine	Ukraine_N	Neolithic	4.200 to 2.000 BCE	ukr_NE	orange1	16	Mathieson et al., 201813
I0434	I0434	Russia	Russia_Khvalynsk_EN	Neolithic	4.900 to 3.500 BCE	rus_CA	green	0	Mathieson et al., 201551
I0433	I0433	Russia	Russia_Khvalynsk_EN	Neolithic	4.900 to 3.500 BCE	rus_CA	green	0	Mathieson et al., 201551
I0122	I0122	Russia	Russia_Khvalynsk_EN	Neolithic	4.900 to 3.500 BCE	rus_CA	green	0	Mathieson et al., 201551
Russia_Samara_HG	I0124	Russia	EHG	Eneolithic	5.650 to 5.555 BCE*	rus_EHG	green	7	Mathieson et al., 201551
I0231	SVP3	Russia	Russia_Yamnaya	Steppe_Yamnaya	3.300 to 2.600 BCE	rus_YA	green	15	Mathieson et al., 201551
I0370	I0370	Russia	Russia_Yamnaya_Samara	Steppe_Yamnaya	3.300 to 2.600 BCE	rus_YA	green	15	Haak et al., 201550
I0441	I0441	Russia	Russia_Yamnaya_Samara	Steppe_Yamnaya	3.300 to 2.600 BCE	rus_YA	green	15	Haak et al., 201550
I0444	I0444	Russia	Russia_Yamnaya_Samara	Steppe_Yamnaya	3.300 to 2.600 BCE	rus_YA	green	15	Haak et al., 201550
I0439	I0439	Russia	Russia_Yamnaya_Samara	Steppe_Yamnaya	3.300 to 2.600 BCE	rus_YA	green	15	Haak et al., 201550
I0357	I0357	Russia	Russia_Yamnaya_Samara	Steppe_Yamnaya	3.300 to 2.600 BCE	rus_YA	green	15	Haak et al., 201550
I0429	I0429	Russia	Russia_Yamnaya_Samara	Steppe_Yamnaya	3.300 to 2.600 BCE	rus_YA	green	15	Haak et al., 201550
I0438	I0438	Russia	Russia_Yamnaya_Samara	Steppe_Yamnaya	3.300 to 2.600 BCE	rus_YA	green	15	Haak et al., 201550
I1546	I1546	Germany	Germany_Bell_Beaker	Bell_Beaker	2.750 to 2.500 BCE	ger_BB	blue	17	Mathieson et al., 201551
I0806	I0806	Germany	Germany_Bell_Beaker	Bell_Beaker	2.750 to 2.500 BCE	ger_BB	blue	17	Haak et al., 201550; Mathieson et al., 201551
I0805	I0805	Germany	Germany_Bell_Beaker	Bell_Beaker	2.750 to 2.500 BCE	ger_BB	blue	17	Mathieson et al., 201551
I0113	I0113	Germany	Germany_Bell_Beaker	Bell_Beaker	2.750 to 2.500 BCE	ger_BB	blue	17	Haak et al., 201550; Mathieson et al., 201551
I0112	I0112	Germany	Germany_Bell_Beaker	Bell_Beaker	2.750 to 2.500 BCE	ger_BB	blue	17	Haak et al., 201550; Mathieson et al., 201551
I0111	I0111	Germany	Germany_Bell_Beaker	Bell_Beaker	2.750 to 2.500 BCE	ger_BB	blue	17	Haak et al., 201550; Mathieson et al., 201551
I0108	I0108	Germany	Germany_Bell_Beaker	Bell_Beaker	2.750 to 2.500 BCE	ger_BB	blue	17	Haak et al., 201550; Mathieson et al., 201551
I1542	I1542	Germany	Germany_Corded_Ware	Corded_Ware	2.900 to 2.350 BCE	ger_CW	blue	25	Mathieson et al., 201551
I1536	I1536	Germany	Germany_Corded_Ware	Corded_Ware	2.900 to 2.350 BCE	ger_CW	blue	25	Mathieson et al., 201551
I1544	I1544	Germany	Germany_Corded_Ware	Corded_Ware	2.900 to 2.350 BCE	ger_CW	blue	25	Mathieson et al., 201551
I1538	I1538	Germany	Germany_Corded_Ware	Corded_Ware	2.900 to 2.350 BCE	ger_CW	blue	25	Mathieson et al., 201551
I1539	I1539	Germany	Germany_Corded_Ware	Corded_Ware	2.900 to 2.350 BCE	ger_CW	blue	25	Mathieson et al., 201551
I1534	I1534	Germany	Germany_Corded_Ware	Corded_Ware	2.900 to 2.350 BCE	ger_CW	blue	25	Mathieson et al., 201551
I0106	I0106	Germany	Germany_Corded_Ware	Corded_Ware	2.900 to 2.350 BCE	ger_CW	blue	25	Mathieson et al., 201551
I1540	I1540	Germany	Germany_Corded_Ware	Corded_Ware	2.900 to 2.350 BCE	ger_CW	blue	25	Mathieson et al., 201551
I1532	I1532	Germany	Germany_Corded_Ware	Corded_Ware	2.900 to 2.350 BCE	ger_CW	blue	25	Mathieson et al., 201551
I0049	I0049	Germany	Germany_Corded_Ware	Corded_Ware	2.900 to 2.350 BCE	ger_CW	blue	25	Mathieson et al., 201551
Russia_Karelia_HG	I0211	Russia	EHG	Eneolithic	5.500 to 5.000 BCE*	rus_EHG	green	7	Mathieson et al., 201551
I0821	I0821	Germany	Germany_LBK_EN	Neolithic	5.500 to 4.500 BCE	ger_LBK	blue	16	Haak et al., 201550; Mathieson et al., 201551
I0057	I0057	Germany	Germany_LBK_EN	Neolithic	5.500 to 4.500 BCE	ger_LBK	blue	16	Haak et al., 201550; Mathieson et al., 201551
I0048	I0048	Germany	Germany_LBK_EN	Neolithic	5.500 to 4.500 BCE	ger_LBK	blue	16	Haak et al., 201550; Mathieson et al., 201551
I0659	I0659	Germany	Germany_LBK_EN	Neolithic	5.500 to 4.500 BCE	ger_LBK	blue	16	Haak et al., 201550; Mathieson et al., 201551
I0046	I0046	Germany	Germany_LBK_EN	Neolithic	5.500 to 4.500 BCE	ger_LBK	blue	16	Haak et al., 201550; Mathieson et al., 201551
I0797	I0797	Germany	Germany_LBK_EN	Neolithic	5.500 to 4.500 BCE	ger_LBK	blue	16	Mathieson et al., 201551
I0795	I0795	Germany	Germany_LBK_EN	Neolithic	5.500 to 4.500 BCE	ger_LBK	blue	16	Mathieson et al., 201551
I0176	I0176	Hungary	Hungary_NE	Neolithic	5.500 to 4.500 BCE	hun_NE	yellow4	16	Mathieson et al., 201551
I0174	I0174	Hungary	Hungary_NE	Neolithic	6.200 to 4.500 BCE	hun_EN	yellow4	16	Haak et al., 201550; Mathieson et al., 201551
I0022	I0022	Germany	Germany_LBK_EN	Neolithic	5.500 to 4.500 BCE	ger_LBK	blue	16	Mathieson et al., 201551
I0026	I0026	Germany	Germany_LBK_EN	Neolithic	5.500 to 4.500 BCE	ger_LBK	blue	16	Mathieson et al., 201551
I1508	KO2	Hungary	Hungary_NE	Neolithic	6.200 to 4.500 BCE	hun_EN	yellow4	16	Gamba et al., 201415
I1500	NE5	Hungary	Hungary_NE	Neolithic	6.000 to 4.000 BCE	hun_NE	yellow4	16	Gamba et al., 201415
I1100	I1100	Turkey	Anatolia_N	Neolithic	8.000 to 5.000 BCE	tur_NE	purple	16	Mathieson et al., 201551
I1102	I1102	Turkey	Anatolia_N	Neolithic	8.000 to 5.000 BCE	tur_NE	purple	16	Mathieson et al., 201551
I1099	I1099	Turkey	Anatolia_N	Neolithic	8.000 to 5.000 BCE	tur_NE	purple	16	Mathieson et al., 201551
I1103	I1103	Turkey	Anatolia_N	Neolithic	8.000 to 5.000 BCE	tur_NE	purple	16	Mathieson et al., 201551
I1101	I1101	Turkey	Anatolia_N	Neolithic	8.000 to 5.000 BCE	tur_NE	purple	16	Mathieson et al., 201551
I1097	I1097	Turkey	Anatolia_N	Neolithic	8.000 to 5.000 BCE	tur_NE	purple	16	Mathieson et al., 201551
I0744	I0744	Turkey	Anatolia_N	Neolithic	8.000 to 5.000 BCE	tur_NE	purple	16	Mathieson et al., 201551
I1581	I1581	Turkey	Anatolia_N	Neolithic	8.000 to 5.000 BCE	tur_NE	purple	16	Mathieson et al., 201551
I1096	I1096	Turkey	Anatolia_N	Neolithic	8.000 to 5.000 BCE	tur_NE	purple	16	Mathieson et al., 201551
I1580	I1580	Turkey	Anatolia_N	Neolithic	8.000 to 5.000 BCE	tur_NE	purple	16	Mathieson et al., 201551
I1098	I1098	Turkey	Anatolia_N	Neolithic	8.000 to 5.000 BCE	tur_NE	purple	16	Mathieson et al., 201551
I0708	I0708	Turkey	Anatolia_N	Neolithic	8.000 to 5.000 BCE	tur_NE	purple	16	Mathieson et al., 201551
I0745	I0745	Turkey	Anatolia_N	Neolithic	8.000 to 5.000 BCE	tur_NE	purple	16	Mathieson et al., 201551
I0746	I0746	Turkey	Anatolia_N	Neolithic	8.000 to 5.000 BCE	tur_NE	purple	16	Mathieson et al., 201551
I1583	I1583	Turkey	Anatolia_N	Neolithic	8.000 to 5.000 BCE	tur_NE	purple	16	Mathieson et al., 201551
I0707	I0707	Turkey	Anatolia_N	Neolithic	8.000 to 5.000 BCE	tur_NE	purple	16	Mathieson et al., 201551
I0709	I0709	Turkey	Anatolia_N	Neolithic	8.000 to 5.000 BCE	tur_NE	purple	16	Mathieson et al., 201551
I0725	I0725	Turkey	Anatolia_N	Neolithic	8.000 to 5.000 BCE	tur_NE	purple	16	Mathieson et al., 201551
I0727	I0727	Turkey	Anatolia_N	Neolithic	8.000 to 5.000 BCE	tur_NE	purple	16	Mathieson et al., 201551
I0724	I0724	Turkey	Anatolia_N	Neolithic	8.000 to 5.000 BCE	tur_NE	purple	16	Mathieson et al., 201551
I0736	I0736	Turkey	Anatolia_N	Neolithic	8.000 to 5.000 BCE	tur_NE	purple	16	Mathieson et al., 201551
I1499	NE3	Hungary	Hungary_NE	Neolithic	6.200 to 4.500 BCE	hun_NE	yellow4	16	Gamba et al., 201415
I1502	BR1	Hungary	Hungary_BA	Bronze Age	4.000 to 2.000 BCE	hun_MBA	yellow4	18	Gamba et al., 201415
I1497	CO1	Hungary	Hungary_Cha	Chalcolithic	4.500 to 3.000 BCE	hun_CA	yellow4	0	Gamba et al., 201415
I1495	NE7	Hungary	Hungary_NE	Neolithic	5.000 to 4.500 BCE	hun_LN	yellow4	16	Gamba et al., 201415
I1498	NE2	Hungary	Hungary_NE	Neolithic	6.000 to 4.000 BCE	hun_NE	yellow4	16	Gamba et al., 201415
I1507	KO1	Hungary	Hungary_KorosEN_HG	Hungary_Koros_EN_HG	5.800 to 5.300 BCE	hun_HG	yellow4	6	Gamba et al., 201415
I1504	BR2	Hungary	Hungary_BA	Bronze Age	1.400 to 1.00 BCE	hun_BA	yellow4	18	Gamba et al., 201415
I1506	NE1	Hungary	Hungary_NE	Neolithic	6.000 to 4.000 BCE	hun_NE	yellow4	16	Gamba et al., 201415
I1496	NE6	Hungary	Hungary_NE	Neolithic	5.500 to 4.500 BCE	hun_NE	yellow4	16	Gamba et al., 201415
I1505	NE4	Hungary	Hungary_NE	Neolithic	6.000 to 4.000 BCE	hun_NE	yellow4	16	Gamba et al., 201415
MA1.SG	Malta1	Russia	Russia_MA1_HG	ENA	22.570-22.140 BCE (20.240 +/- 60 BP)*	mal_ENA	green	9	Raghavan et al., 201465
Kostenki14.SG	Kostenki14	Russia	EHG	Upper Palaeolithic	38.680-36.260 BP (33.250 +/- BCE)*	rus_EHG	green	7	Fu et al., 201647
RISE240.SG	RISE240	Russia	Russia_Yamnaya_Kalmykia	Steppe_Yamnaya	3.300 to 2.600 BCE	rus_YA	green	15	Allentoft et al., 201541
RISE247.SG	RISE247	Hungary	Hungary_BA	Bronze Age	1.900 to 1.450 BCE	hun_MBA	yellow4	18	Allentoft et al., 201541
RISE254.SG	RISE254	Hungary	Hungary_BA	Bronze Age	1.900 to 1.450 BCE	hun_MBA	yellow4	18	Allentoft et al., 201541
RISE349.SG	RISE349	Hungary	Hungary_BA	Bronze Age	1.900 to 1.450 BCE	hun_MBA	yellow4	18	Allentoft et al., 201541
RISE371.SG	RISE371	Hungary	Hungary_BA	Bronze Age	1.900 to 1.450 BCE	hun_MBA	yellow4	18	Allentoft et al., 201541
RISE373.SG	RISE373	Hungary	Hungary_BA	Bronze Age	1.900 to 1.450 BCE	hun_MBA	yellow4	18	Allentoft et al., 201541
RISE374.SG	RISE374	Hungary	Hungary_BA	Bronze Age	1.900 to 1.450 BCE	hun_MBA	yellow4	18	Allentoft et al., 201541
RISE386.SG	RISE386	Russia	Russia_Sintashta_MLBA	Bronze Age	2.400 to 1.800 BCE	rus_BA	green	18	Allentoft et al., 201541
RISE392.SG	RISE392	Russia	Russia_Sintashta_MLBA	Bronze Age	2.400 to 1.800 BCE	rus_BA	green	18	Allentoft et al., 201541
RISE394.SG	RISE394	Russia	Russia_Sintashta_MLBA	Bronze Age	2.400 to 1.800 BCE	rus_BA	green	18	Allentoft et al., 201541
RISE395.SG	RISE395	Russia	Russia_Sintashta_MLBA	Bronze Age	2.400 to 1.800 BCE	rus_BA	green	18	Allentoft et al., 201541
RISE434.SG	RISE434	Germany	Germany_Corded_Ware	Corded_Ware	2.900 to 2.350 BCE	ger_CW	blue	25	Allentoft et al., 201541
RISE435.SG	RISE435	Germany	Germany_Corded_Ware	Corded_Ware	2.900 to 2.350 BCE	ger_CW	blue	25	Allentoft et al., 201541
RISE436.SG	RISE436	Germany	Germany_Corded_Ware	Corded_Ware	2.900 to 2.350 BCE	ger_CW	blue	25	Allentoft et al., 201541
RISE446.SG	RISE446	Germany	Germany_Corded_Ware	Corded_Ware	2.900 to 2.350 BCE	ger_CW	blue	25	Allentoft et al., 201541
RISE479.SG	RISE479	Hungary	Hungary_BA	Bronze Age	1.900 to 1.450 BCE	hun_MBA	yellow4	18	Allentoft et al., 201541
RISE480.SG	RISE480	Hungary	Hungary_BA	Bronze Age	1.900 to 1.450 BCE	hun_MBA	yellow4	18	Allentoft et al., 201541
RISE483.SG	RISE483	Hungary	Hungary_BA	Bronze Age	1.900 to 1.450 BCE	hun_MBA	yellow4	18	Allentoft et al., 201541
RISE484.SG	RISE484	Hungary	Hungary_BA	Bronze Age	1.900 to 1.450 BCE	hun_MBA	yellow4	18	Allentoft et al., 201541
RISE486.SG	T78	Italy	Italy_BA	Bronze Age	3.200 to 2.800 BCE	ita_BA	green4	18	Allentoft et al., 201541
RISE487.SG	T56	Italy	Italy_BA	Bronze Age	3.200 to 2.800 BCE	ita_BA	green4	18	Allentoft et al., 201541
RISE489.SG	T65	Italy	Italy_BA	Bronze Age	3.200 to 2.800 BCE	ita_BA	green4	18	Allentoft et al., 201541
RISE546.SG	RISE546	Russia	Russia_Yamnaya_Kalmykia	Steppe_Yamnaya	3.300 to 2.600 BCE	rus_YA	green	15	Allentoft et al., 201541
RISE548.SG	RISE548	Russia	Russia_Yamnaya_Kalmykia	Steppe_Yamnaya	3.300 to 2.600 BCE	rus_YA	green	15	Allentoft et al., 201541
RISE552.SG	RISE552	Russia	Russia_Yamnaya_Kalmykia	Steppe_Yamnaya	3.300 to 2.600 BCE	rus_YA	green	15	Allentoft et al., 201541
RISE559.SG	RISE559	Germany	Germany_Bell_Beaker	Bell_Beaker	2.750 to 2.500 BCE	ger_BB	blue	17	Allentoft et al., 201541
RISE563.SG	RISE563	Germany	Germany_Bell_Beaker	Bell_Beaker	2.750 to 2.500 BCE	ger_BB	blue	17	Allentoft et al., 201541
Loschbour	Loschbour	Luxembourg	WHG	Mesolithic	6.210-5.990 BCE (7.250 +/- 50 BP)*	los_WHG	red	7	Lazaridis et al., 201456
I1550	I1550	Germany	Germany_LBK_EN	Neolithic	5.500 to 4.500 BCE	ger_LBK	blue	16	Lipson et al., 201759
I0100	I0100	Germany	Germany_LBK_EN	Neolithic	5.500 to 4.500 BCE	ger_LBK	blue	16	Haak et al., 201550; Mathieson et al., 201551
I0025	I0025	Germany	Germany_LBK_EN	Neolithic	5.500 to 4.500 BCE	ger_LBK	blue	16	Haak et al., 201550; Mathieson et al., 201551
I0443	I0443	Russia	Russia_Yamnaya_Samara	Steppe_Yamnaya	3.300 to 2.600 BCE	rus_YA	green	15	Haak et al., 201550; Mathieson et al., 201551
I0723	I0723	Turkey	Anatolia_N	Neolithic	8.000 to 5.000 BCE	tur_NE	purple	16	Mathieson et al., 201551
I0726	I0726	Turkey	Anatolia_N	Neolithic	8.000 to 5.000 BCE	tur_NE	purple	16	Mathieson et al., 201551
I0103	I0103	Germany	Germany_Corded_Ware	Corded_Ware	2.900 to 2.350 BCE	ger_CW	blue	25	Haak et al., 201550; Mathieson et al., 201551
I0054	I0054	Germany	Germany_LBK_EN	Neolithic	5.500 to 4.500 BCE	ger_LBK	blue	16	Haak et al., 201550; Mathieson et al., 201551
I0056	I0056	Germany	Germany_LBK_EN	Neolithic	5.500 to 4.500 BCE	ger_LBK	blue	16	Haak et al., 201550; Mathieson et al., 201551
I0104	I0104	Germany	Germany_Corded_Ware	Corded_Ware	2.900 to 2.350 BCE	ger_CW	blue	25	Haak et al., 201550; Mathieson et al., 201551
ALT_4	ALT_4	Germany	Germany_Corded_Ware	Corded_Ware	2.900 to 2.350 BCE	ger_CW	blue	25	Mittnik et al., 201962
I2739	GEN18	Hungary	Hungary_NE	Neolithic	5.500 to 4.500 BCE	hun_NE	yellow4	16	Lipson et al., 201759
I2743	CEG03b	Hungary	Hungary_NE	Neolithic	6.000 to 4.000 BCE	hun_NE	yellow4	16	Lipson et al., 201759
I2744	CEG07b	Hungary	Hungary_NE	Neolithic	6.000 to 4.000 BCE	hun_NE	yellow4	16	Lipson et al., 201759
I2745	CEG08b	Hungary	Hungary_NE	Neolithic	6.000 to 4.000 BCE	hun_NE	yellow4	16	Lipson et al., 201759
I2746	VSM3a	Hungary	Hungary_NE	Neolithic	5.000 to 4.500 BCE	hun_LN	yellow4	16	Lipson et al., 201759
I2752	GEN_21	Hungary	Hungary_Cha	Chalcolithic	4.500 to 3.000 BCE	hun_CA	yellow4	0	Lipson et al., 201759
I2753	GEN_22	Hungary	Hungary_Cha	Chalcolithic	4.500 to 3.000 BCE	hun_CA	yellow4	0	Lipson et al., 201759
I2763	Vors 1	Hungary	Hungary_Cha	Chalcolithic	4.500 to 3.000 BCE	hun_CA	yellow4	0	Lipson et al., 201759
I2783	GEN49	Hungary	Hungary_Cha	Chalcolithic	4.500 to 3.000 BCE	hun_CA	yellow4	0	Lipson et al., 201759
I2785	GEN_55	Hungary	Hungary_Cha	Chalcolithic	4.500 to 3.000 BCE	hun_CA	yellow4	0	Lipson et al., 201759
I2788	GEN_60	Hungary	Hungary_Cha	Chalcolithic	4.500 to 3.000 BCE	hun_CA	yellow4	0	Lipson et al., 201759
I2789	GEN_61	Hungary	Hungary_Cha	Chalcolithic	4.500 to 3.000 BCE	hun_CA	yellow4	0	Lipson et al., 201759
I2790	GEN_62	Hungary	Hungary_Cha	Chalcolithic	4.500 to 3.000 BCE	hun_CA	yellow4	0	Lipson et al., 201759
I2791	GEN_63	Hungary	Hungary_Cha	Chalcolithic	4.500 to 3.000 BCE	hun_CA	yellow4	0	Lipson et al., 201759
I2793	GEN67	Hungary	Hungary_Cha	Chalcolithic	4.500 to 3.000 BCE	hun_CA	yellow4	0	Lipson et al., 201759
I0449	I0449	Hungary	Hungary_NE	Neolithic	5.000 to 4.500 BCE	hun_LN	yellow4	16	Lipson et al., 201759
I0018	Stuttgart	Germany	Germany_LBK_EN	Neolithic	5.500 to 4.500 BCE	ger_LBK	blue	16	Lipson et al., 201759
I1887	VEGI3a	Hungary	Hungary_NE	Neolithic	5.700 to 4.500 BCE	hun_NE	yellow4	16	Lipson et al., 201759
I1889	SEKU1a	Hungary	Hungary_NE	Neolithic	5.700 to 4.500 BCE	hun_NE	yellow4	16	Lipson et al., 201759
I1890	FAGA1a	Hungary	Hungary_NE	Neolithic	5.000 to 4.500 BCE	hun_LN	yellow4	16	Lipson et al., 201759
I1891	FAGA2a	Hungary	Hungary_NE	Neolithic	5.000 to 4.500 BCE	hun_LN	yellow4	16	Lipson et al., 201759
I1894	VEGI17a	Hungary	Hungary_NE	Neolithic	5.700 to 4.500 BCE	hun_NE	yellow4	16	Lipson et al., 201759
I1895	SEKU6a	Hungary	Hungary_NE	Neolithic	5.700 to 4.500 BCE	hun_NE	yellow4	16	Lipson et al., 201759
I1896	SEKU10a	Hungary	Hungary_NE	Neolithic	5.700 to 4.500 BCE	hun_NE	yellow4	16	Lipson et al., 201759
I1899	VEJ2a	Hungary	Hungary_NE	Neolithic	5.000 to 4.500 BCE	hun_LN	yellow4	16	Lipson et al., 201759
I1901	VEJ5a	Hungary	Hungary_NE	Neolithic	5.000 to 4.500 BCE	hun_LN	yellow4	16	Lipson et al., 201759
I1902	FEB3a	Hungary	Hungary_NE	Neolithic	5.000 to 4.500 BCE	hun_LN	yellow4	16	Lipson et al., 201759
I1905	CSAT25a	Hungary	Hungary_NE	Neolithic	5.000 to 4.500 BCE	hun_LN	yellow4	16	Lipson et al., 201759
I1906	CSAT19a	Hungary	Hungary_NE	Neolithic	5.000 to 4.500 BCE	hun_LN	yellow4	16	Lipson et al., 201759
I1907	KON2a	Hungary	Hungary_Cha	Chalcolithic	4.500 to 3.000 BCE	hun_CA	yellow4	0	Lipson et al., 201759
I1908	KEFP2a	Hungary	Hungary_Cha	Chalcolithic	4.500 to 3.000 BCE	hun_CA	yellow4	0	Lipson et al., 201759
I1909	M6-116.12a	Hungary	Hungary_Cha	Chalcolithic	4.500 to 3.000 BCE	hun_CA	yellow4	0	Lipson et al., 201759
I1893	ALE14a	Hungary	Hungary_NE	Neolithic	5.000 to 4.500 BCE	hun_LN	yellow4	16	Lipson et al., 201759
I1904	BAL25b	Hungary	Hungary_NE	Neolithic	5.500 to 4.500 BCE	hun_NE	yellow4	16	Lipson et al., 201759
I1876	BAM4a	Hungary	Hungary_NE	Neolithic	6.200 to 4.500 BCE	hun_NE	yellow4	16	Lipson et al., 201759
I1878	BAM17b	Hungary	Hungary_NE	Neolithic	6.200 to 4.500 BCE	hun_EN	yellow4	16	Lipson et al., 201759
I1882	BUD4a	Hungary	Hungary_NE	Neolithic	5.500 to 4.500 BCE	hun_NE	yellow4	16	Lipson et al., 201759
I2352	VEJ12a	Hungary	Hungary_NE	Neolithic	5.000 to 4.500 BCE	hun_LN	yellow4	16	Lipson et al., 201759
I2353	PULE1.10a	Hungary	Hungary_Cha	Chalcolithic	4.500 to 3.000 BCE	hun_CA	yellow4	0	Lipson et al., 201759
I2354	PULE1.13a	Hungary	Hungary_Cha	Chalcolithic	4.500 to 3.000 BCE	hun_CA	yellow4	0	Lipson et al., 201759
I2355	PULE1.18a	Hungary	Hungary_NE	Neolithic	6.200 to 4.500 BCE	hun_NE	yellow4	16	Lipson et al., 201759
I2357	PULE1.23a	Hungary	Hungary_NE	Neolithic	6.200 to 4.500 BCE	hun_NE	yellow4	16	Lipson et al., 201759
I2358	PULE1.24	Hungary	Hungary_NE	Neolithic	5.000 to 4.500 BCE	hun_LN	yellow4	16	Lipson et al., 201759
I2366	GEN_12a	Hungary	Hungary_Cha	Chalcolithic	4.500 to 3.000 BCE	hun_CA	yellow4	0	Lipson et al., 201759
I2367	GEN_13a	Hungary	Hungary_Cha	Chalcolithic	4.500 to 3.000 BCE	hun_CA	yellow4	0	Lipson et al., 201759
I2369	GEN_15a	Hungary	Hungary_Cha	Chalcolithic	4.500 to 3.000 BCE	hun_CA	yellow4	0	Lipson et al., 201759
I2370	GEN16a	Hungary	Hungary_Cha	Chalcolithic	4.500 to 3.000 BCE	hun_CA	yellow4	0	Lipson et al., 201759
I2371	GEN_17a	Hungary	Hungary_Cha	Chalcolithic	4.500 to 3.000 BCE	hun_CA	yellow4	0	Lipson et al., 201759
I2375	TISO1b	Hungary	Hungary_NE	Neolithic	6.000 to 4.000 BCE	hun_NE	yellow4	16	Lipson et al., 201759
I2377	TISO13a	Hungary	Hungary_NE	Neolithic	6.000 to 4.000 BCE	hun_NE	yellow4	16	Lipson et al., 201759
I2378	HELI2a	Hungary	Hungary_NE	Neolithic	6.000 to 4.000 BCE	hun_NE	yellow4	16	Lipson et al., 201759
I2379	HELI11a	Hungary	Hungary_NE	Neolithic	6.000 to 4.000 BCE	hun_NE	yellow4	16	Lipson et al., 201759
I2380	MEMO2b	Hungary	Hungary_NE	Neolithic	6.000 to 4.000 BCE	hun_NE	yellow4	16	Lipson et al., 201759
I2382	MEMO24b	Hungary	Hungary_NE	Neolithic	6.000 to 4.000 BCE	hun_NE	yellow4	16	Lipson et al., 201759
I2384	HAJE7a	Hungary	Hungary_NE	Neolithic	6.000 to 4.000 BCE	hun_NE	yellow4	16	Lipson et al., 201759
I2387	KOKE3a	Hungary	Hungary_NE	Neolithic	5.000 to 4.500 BCE	hun_LN	yellow4	16	Lipson et al., 201759
I2394	VEJ9a	Hungary	Hungary_Cha	Chalcolithic	4.500 to 3.000 BCE	hun_CA	yellow4	0	Lipson et al., 201759
I2395	PULE1.9a	Hungary	Hungary_Cha	Chalcolithic	4.500 to 3.000 BCE	hun_CA	yellow4	0	Lipson et al., 201759
I2026	HAL27a	Germany	Germany_LBK_EN	Neolithic	5.500 to 4.500 BCE	ger_LBK	blue	16	Lipson et al., 201759
I2029	HAL31a	Germany	Germany_LBK_EN	Neolithic	5.500 to 4.500 BCE	ger_LBK	blue	16	Lipson et al., 201759
I2030	HAL32b	Germany	Germany_LBK_EN	Neolithic	5.500 to 4.500 BCE	ger_LBK	blue	16	Lipson et al., 201759
I2032	HAL35b	Germany	Germany_LBK_EN	Neolithic	5.500 to 4.500 BCE	ger_LBK	blue	16	Lipson et al., 201759
I2036	HAL38a	Germany	Germany_LBK_EN	Neolithic	5.500 to 4.500 BCE	ger_LBK	blue	16	Lipson et al., 201759
I2037	HAL39b	Germany	Germany_LBK_EN	Neolithic	5.500 to 4.500 BCE	ger_LBK	blue	16	Lipson et al., 201759
I2038	HAL40a	Germany	Germany_LBK_EN	Neolithic	5.500 to 4.500 BCE	ger_LBK	blue	16	Lipson et al., 201759
I2373_all	TOSM1a	Hungary	Hungary_NE	Neolithic	6.200 to 4.500 BCE	hun_EN	yellow4	16	Lipson et al., 201759
I1877_all	BAM13b	Hungary	Hungary_NE	Neolithic	6.200 to 4.500 BCE	hun_EN	yellow4	16	Lipson et al., 201759
I1880_all	LGCS1a	Hungary	Hungary_NE	Neolithic	6.200 to 4.500 BCE	hun_EN	yellow4	16	Lipson et al., 201759
I2014	HAL15a	Germany	Germany_LBK_EN	Neolithic	5.500 to 4.500 BCE	ger_LBK	blue	16	Lipson et al., 201759
I2022	HAL22b	Germany	Germany_LBK_EN	Neolithic	5.500 to 4.500 BCE	ger_LBK	blue	16	Lipson et al., 201759
I4184	SZEH7b	Hungary	Hungary_NE	Neolithic	5.000 to 4.500 BCE	hun_LN	yellow4	16	Lipson et al., 201759
I4185	ALE4a	Hungary	Hungary_NE	Neolithic	5.000 to 4.500 BCE	hun_LN	yellow4	16	Lipson et al., 201759
I4186	EBSA2a	Hungary	Hungary_NE	Neolithic	6.000 to 4.000 BCE	hun_NE	yellow4	16	Lipson et al., 201759
I4187	EBVO5a	Hungary	Hungary_NE	Neolithic	6.000 to 4.000 BCE	hun_NE	yellow4	16	Lipson et al., 201759
I4188	POPI5a	Hungary	Hungary_NE	Neolithic	6.000 to 4.000 BCE	hun_NE	yellow4	16	Lipson et al., 201759
I4189	GEN100	Hungary	Hungary_Cha	Chalcolithic	4.500 to 3.000 BCE	hun_CA	yellow4	0	Lipson et al., 201759
I4196	BUD9a	Hungary	Hungary_NE	Neolithic	5.500 to 4.500 BCE	hun_NE	yellow4	16	Lipson et al., 201759
I4199	TISO3a	Hungary	Hungary_NE	Neolithic	6.000 to 4.000 BCE	hun_NE	yellow4	16	Lipson et al., 201759
I4971	TIDO2a	Hungary	Hungary_KorosEN_HG	Hungary_Koros_EN_HG	5.800 to 5.300 BCE	hun_EN	yellow4	16	Lipson et al., 201759
I4972	TIDO3a	Hungary	Hungary_NE	Neolithic	6.200 to 4.500 BCE	hun_EN	yellow4	16	Lipson et al., 201759
I2794	GEN68	Hungary	Hungary_NE	Neolithic	6.200 to 4.500 BCE	hun_EN	yellow4	16	Lipson et al., 201759
Villabruna	Villabruna	Italy	WHG	Late Upper Palaeolithic	12.230 to 11.830 BCE (12140 +/- 70 BP)*	vil_WHG	green4	7	Fu et al., 201647
Bichon	Bichon	Switzerland	WHG	Late Upper Palaeolithic	11.820 to 11.610 BCE (11.855 +/- 50 BP)*	swi_WHG	hotpink	7	Jones et al., 201553
I3535	HAJE10a	Hungary	Hungary_NE	Neolithic	6.000 to 4.000 BCE	hun_NE	yellow4	16	Lipson et al., 201759
I3536	KON3	Hungary	Hungary_NE	Neolithic	5.500 to 4.500 BCE	hun_NE	yellow4	16	Lipson et al., 201759
I3537	MEMO7a	Hungary	Hungary_NE	Neolithic	6.000 to 4.000 BCE	hun_NE	yellow4	16	Lipson et al., 201759
RISE697, sample #7, Fondo 5 UE05 Muerto 1	I4246	Spain	Iberia_CA	Chalcolithic	3.250 to 2.200 BCE	ibe_CA	black	0	Olalde et al., 201914
ES.3/4-4	I2472	Spain	Iberia_BA	Bronze Age	3.000 to 800 BCE	ibe_BA	black	18	Olalde et al., 201914
E-459_No148	I1310	Spain	Iberia_BA	Bronze Age	3.000 to 800 BCE	ibe_BA	black	18	Olalde et al., 201914
LaBraña2	I0843	Spain	Iberia_ME	Mesolithic	9.700 to 5.500 BCE	ibe_ME	black	6	Olalde et al., 201914
ES.2/4-4	I1977	Spain	Iberia_BA	Bronze Age	3.000 to 800 BCE	ibe_BA	black	18	Olalde et al., 201914
Pit 11, UE77	I3432	Portugal	Iberia_CA	Chalcolithic	3.250 to 2.200 BCE	ibe_CA	black	0	Olalde et al., 201914
TEBO'04 Tumba 4 Ind 1	I3485	Spain	Iberia_CA	Chalcolithic	3.250 to 2.200 BCE	ibe_CA	black	0	Olalde et al., 201914
S-EVA 26078	I3486	Spain	Iberia_BA	Bronze Age	3.000 to 800 BCE	ibe_BA	black	18	Olalde et al., 201914
S-EVA 26688	I3487	Spain	Iberia_BA	Bronze Age	3.000 to 800 BCE	ibe_BA	black	18	Olalde et al., 201914
S-EVA 22926	I3488	Spain	Iberia_BA	Bronze Age	3.000 to 800 BCE	ibe_BA	black	18	Olalde et al., 201914
S-EVA 9674	I3490	Spain	Iberia_BA	Bronze Age	3.000 to 800 BCE	ibe_BA	black	18	Olalde et al., 201914
S-EVA 26054	I3491	Spain	Iberia_BA	Bronze Age	3.000 to 800 BCE	ibe_BA	black	18	Olalde et al., 201914
S-EVA 26050	I3493	Spain	Iberia_BA	Bronze Age	3.000 to 800 BCE	ibe_BA	black	18	Olalde et al., 201914
CF-1	I3494	Spain	Iberia_BA	Bronze Age	3.000 to 800 BCE	ibe_BA	black	18	Olalde et al., 201914
TEBO'03, D8 UE12; Tumba 1	I3756	Spain	Iberia_BA	Bronze Age	3.000 to 800 BCE	ibe_BA	black	18	Olalde et al., 201914
CG13-5135	I1836	Spain	Iberia_BA	Bronze Age	3.000 to 800 BCE	ibe_BA	black	18	Olalde et al., 201914
ES.2/4-1	I1840	Spain	Iberia_BA	Bronze Age	3.000 to 800 BCE	ibe_BA	black	18	Olalde et al., 201914
ES.3/4-1	I2470	Spain	Iberia_BA	Bronze Age	3.000 to 800 BCE	ibe_BA	black	18	Olalde et al., 201914
GC.2.138.n158	I4562	Spain	Iberia_BA	Bronze Age	3.000 to 800 BCE	ibe_BA	black	18	Olalde et al., 201914
GC.I-1-c.n10	I4565	Spain	Iberia_CA	Chalcolithic	3.250 to 2.200 BCE	ibe_CA	black	0	Olalde et al., 201914
MCI.228	I5076	Portugal	Iberia_CA	Chalcolithic	3.250 to 2.200 BCE	ibe_CA	black	0	Olalde et al., 201914
ES.2/4-3	I2469	Spain	Iberia_BA	Bronze Age	3.000 to 800 BCE	ibe_BA	black	18	Olalde et al., 201914
TDPAD-04	I3238	Spain	Iberia_CA	Chalcolithic	3.250 to 2.200 BCE	ibe_CA	black	0	Olalde et al., 201914
CLA6	I5428	Portugal	Iberia_CA	Chalcolithic	3.250 to 2.200 BCE	ibe_CA	black	0	Olalde et al., 201914
Pit 11, UE78	I5429	Portugal	Iberia_CA	Chalcolithic	3.250 to 2.200 BCE	ibe_CA	black	0	Olalde et al., 201914
RISE912	I6470	Spain	Iberia_BA	Bronze Age	3.000 to 800 BCE	ibe_BA	black	18	Olalde et al., 201914
Hume 1, 443	I6618	Spain	Iberia_BA	Bronze Age	3.000 to 800 BCE	ibe_BA	black	18	Olalde et al., 201914
Q4[-125/-144];CMN2	I3209	Spain	Iberia_ME	Mesolithic	9.700 to 5.500 BCE	ibe_ME	black	6	Olalde et al., 201914
TEBO'04 Tumba 4 Ind 2	I3484	Spain	Iberia_CA	Chalcolithic	3.250 to 2.200 BCE	ibe_CA	black	0	Olalde et al., 201914
TDPAD-03	I3243	Spain	Iberia_CA	Chalcolithic	3.250 to 2.200 BCE	ibe_CA	black	0	Olalde et al., 201914
LLBE-30593	I3997	Spain	Iberia_BA	Bronze Age	3.000 to 800 BCE	ibe_BA	black	18	Olalde et al., 201914
LY.II.A.10.15064	I1842	Spain	Iberia_CA	Chalcolithic	3.250 to 2.200 BCE	ibe_CA	black	0	Olalde et al., 201914
LHUE-Pet1: LHUE-2010, CUADRO KII, Sector 7, L-IV.	I1845	Spain	Iberia_CA	Chalcolithic	3.250 to 2.200 BCE	ibe_CA	black	0	Olalde et al., 201914
LHUE-Pet3: LHUE-2010, CUADRO K12, Lecho 5	I1846	Spain	Iberia_CA	Chalcolithic	3.250 to 2.200 BCE	ibe_CA	black	0	Olalde et al., 201914
LHUE-Pet2: LHUE-2010, CUADRO K10, Sector 5	I1978	Spain	Iberia_CA	Chalcolithic	3.250 to 2.200 BCE	ibe_CA	black	0	Olalde et al., 201914
Ond zis 3D-2.19	I1982	Spain	Iberia_BA	Bronze Age	3.000 to 800 BCE	ibe_BA	black	18	Olalde et al., 201914
LM-16-Sep1	I7162	Spain	Iberia_BA	Bronze Age	3.000 to 800 BCE	ibe_BA	black	18	Olalde et al., 201914
GC.2.127.n147	I4559	Spain	Iberia_BA	Bronze Age	3.000 to 800 BCE	ibe_BA	black	18	Olalde et al., 201914
GC.2.132.n152	I4560	Spain	Iberia_BA	Bronze Age	3.000 to 800 BCE	ibe_BA	black	18	Olalde et al., 201914
GC.2.135.n155	I4561	Spain	Iberia_BA	Bronze Age	3.000 to 800 BCE	ibe_BA	black	18	Olalde et al., 201914
CH-08-C12-UE1214-E6	I7549	Spain	SW_Iberia_MLN	Neolithic	5.700 to 3.000 BCE	ibe_NE	black	16	Olalde et al., 201914
CH-08-C15-UE1502-E4	I7550	Spain	SW_Iberia_MLN	Neolithic	5.700 to 3.000 BCE	ibe_NE	black	16	Olalde et al., 201914
LL12	I7600	Spain	SE_Iberia_MLN	Neolithic	5.700 to 3.000 BCE	ibe_NE	black	16	Olalde et al., 201914
Mandubi Zelaia-13G-12.15 (x.4; y.74; z.151)	I7602	Spain	N_Iberia_MLN	Neolithic	5.700 to 3.000 BCE	ibe_NE	black	16	Olalde et al., 201914
Mandubi Zelaia-13G-12.9 (x.10; y.74; z.152)	I7603	Spain	N_Iberia_MLN	Neolithic	5.700 to 3.000 BCE	ibe_NE	black	16	Olalde et al., 201914
Mandubi Zelaia-13G-15.4 (x.32; y.9; z.158)	I7605	Spain	N_Iberia_MLN	Neolithic	5.700 to 3.000 BCE	ibe_NE	black	16	Olalde et al., 201914
LL3	I7643	Spain	SE_Iberia_MLN	Neolithic	5.700 to 3.000 BCE	ibe_NE	black	16	Olalde et al., 201914
LL4	I7644	Spain	SE_Iberia_MLN	Neolithic	5.700 to 3.000 BCE	ibe_NE	black	16	Olalde et al., 201914
LL7	I7646	Spain	SE_Iberia_MLN	Neolithic	5.700 to 3.000 BCE	ibe_NE	black	16	Olalde et al., 201914
GM-504	I7687	Portugal	Iberia_BA	Bronze Age	3.000 to 800 BCE	ibe_BA	black	18	Olalde et al., 201914
GM-23	I7688	Portugal	Iberia_BA	Bronze Age	3.000 to 800 BCE	ibe_BA	black	18	Olalde et al., 201914
MC-3-Sep.14-960	I7689	Portugal	Iberia_BA	Bronze Age	3.000 to 800 BCE	ibe_BA	black	18	Olalde et al., 201914
MC3-945-NÃ_2	I7691	Portugal	Iberia_BA	Bronze Age	3.000 to 800 BCE	ibe_BA	black	18	Olalde et al., 201914
MC3-Sep9	I7692	Portugal	Iberia_BA	Bronze Age	3.000 to 800 BCE	ibe_BA	black	18	Olalde et al., 201914
LL9	I7647	Spain	SE_Iberia_MLN	Neolithic	5.700 to 3.000 BCE	ibe_NE	black	16	Olalde et al., 201914
LL5	I7645	Spain	SE_Iberia_MLN	Neolithic	5.700 to 3.000 BCE	ibe_NE	black	16	Olalde et al., 201914
CH-08-C12-UE1210-E2	I7547	Spain	SW_Iberia_MLN	Neolithic	5.700 to 3.000 BCE	ibe_NE	black	16	Olalde et al., 201914
SIMA10,181	I7587	Spain	Iberia_CA	Chalcolithic	3.250 to 2.200 BCE	ibe_CA	black	0	Olalde et al., 201914
LL10	I7601	Spain	SE_Iberia_MLN	Neolithic	5.700 to 3.000 BCE	ibe_NE	black	16	Olalde et al., 201914
Mandubi Zelaia-13H-16.37	I7606	Spain	N_Iberia_MLN	Neolithic	5.700 to 3.000 BCE	ibe_NE	black	16	Olalde et al., 201914
LL27	I7642	Spain	SE_Iberia_MLN	Neolithic	5.700 to 3.000 BCE	ibe_NE	black	16	Olalde et al., 201914
Mandubi Zelaia-13G-14.5	I7604	Spain	N_Iberia_MLN	Neolithic	5.700 to 3.000 BCE	ibe_NE	black	16	Olalde et al., 201914
CH-08-C14A-UE1402-E21	I7679	Spain	SW_Iberia_MLN	Neolithic	5.700 to 3.000 BCE	ibe_NE	black	16	Olalde et al., 201914
GN.08.Data:27/4; Nivell:Rx.Q:F3.n3	I10277	Spain	NE_Iberia_MLN	Neolithic	5.700 to 3.000 BCE	ibe_NE	black	16	Olalde et al., 201914
GN.88.E3.32	I10278	Spain	NE_Iberia_MLN	Neolithic	5.700 to 3.000 BCE	ibe_NE	black	16	Olalde et al., 201914
GN.89.E2.379a	I10280	Spain	NE_Iberia_MLN	Neolithic	5.700 to 3.000 BCE	ibe_NE	black	16	Olalde et al., 201914
Guineu.08.RemenatF3-4	I10283	Spain	NE_Iberia_MLN	Neolithic	5.700 to 3.000 BCE	ibe_NE	black	16	Olalde et al., 201914
Guineu.88.Rem.Cala123a	I10285	Spain	NE_Iberia_MLN	Neolithic	5.700 to 3.000 BCE	ibe_NE	black	16	Olalde et al., 201914
Guineu.90.Rem.Ext.4001/Guineu.M.56.	I10287	Spain	NE_Iberia_MLN	Neolithic	5.700 to 3.000 BCE	ibe_NE	black	16	Olalde et al., 201914
119	I10939	Gibraltar	Iberia_BA	Bronze Age	3.000 to 800 BCE	ibe_BA	black	18	Olalde et al., 201914
121	I10940	Gibraltar	Iberia_BA	Bronze Age	3.000 to 800 BCE	ibe_BA	black	18	Olalde et al., 201914
120	I10941	Gibraltar	Iberia_BA	Bronze Age	3.000 to 800 BCE	ibe_BA	black	18	Olalde et al., 201914
122	I10942	Gibraltar	SW_Iberia_EN	Neolithic	5.700 to 3.000 BCE	ibe_NE	black	16	Olalde et al., 201914
LL2	I7594	Spain	SE_Iberia_MLN	Neolithic	5.700 to 3.000 BCE	ibe_NE	black	16	Olalde et al., 201914
LL25	I7598	Spain	SE_Iberia_MLN	Neolithic	5.700 to 3.000 BCE	ibe_NE	black	16	Olalde et al., 201914
CV-Sep30.8	I8045	Portugal	Iberia_BA	Bronze Age	3.000 to 800 BCE	ibe_BA	black	18	Olalde et al., 201914
13	I8048	Spain	Iberia_CA	Chalcolithic	3.250 to 2.200 BCE	ibe_CA	black	0	Olalde et al., 201914
C. Cocina-25-7-41-capa 2;CC1	I8130	Spain	Iberia_ME	Mesolithic	9.700 to 5.500 BCE	ibe_ME	black	6	Olalde et al., 201914
19	I8136	Spain	Iberia_BA	Bronze Age	3.000 to 800 BCE	ibe_BA	black	18	Olalde et al., 201914
7	I8141	Spain	Iberia_CA	Chalcolithic	3.250 to 2.200 BCE	ibe_CA	black	0	Olalde et al., 201914
8	I8144	Spain	Iberia_BA	Bronze Age	3.000 to 800 BCE	ibe_BA	black	18	Olalde et al., 201914
11801	I8148	Spain	Iberia_CA	Chalcolithic	3.250 to 2.200 BCE	ibe_CA	black	0	Olalde et al., 201914
11813	I8149	Spain	Iberia_CA	Chalcolithic	3.250 to 2.200 BCE	ibe_CA	black	0	Olalde et al., 201914
11849	I8150	Spain	Iberia_CA	Chalcolithic	3.250 to 2.200 BCE	ibe_CA	black	0	Olalde et al., 201914
11802	I8153	Spain	Iberia_CA	Chalcolithic	3.250 to 2.200 BCE	ibe_CA	black	0	Olalde et al., 201914
11807	I8156	Spain	Iberia_CA	Chalcolithic	3.250 to 2.200 BCE	ibe_CA	black	0	Olalde et al., 201914
11803	I8158	Spain	Iberia_CA	Chalcolithic	3.250 to 2.200 BCE	ibe_CA	black	0	Olalde et al., 201914
11834	I8197	Spain	Iberia_CA	Chalcolithic	3.250 to 2.200 BCE	ibe_CA	black	0	Olalde et al., 201914
11838	I8198	Spain	Iberia_CA	Chalcolithic	3.250 to 2.200 BCE	ibe_CA	black	0	Olalde et al., 201914
11853	I8199	Spain	Iberia_CA	Chalcolithic	3.250 to 2.200 BCE	ibe_CA	black	0	Olalde et al., 201914
I8364	I8364	Spain	Iberia_CA	Chalcolithic	3.250 to 2.200 BCE	ibe_CA	black	0	Olalde et al., 201914
11837	I8365	Spain	Iberia_CA	Chalcolithic	3.250 to 2.200 BCE	ibe_CA	black	0	Olalde et al., 201914
C.560	I8566	Spain	Iberia_CA	Chalcolithic	3.250 to 2.200 BCE	ibe_CA	black	0	Olalde et al., 201914
C.E.-1	I8567	Spain	SE_Iberia_MLN	Neolithic	5.700 to 3.000 BCE	ibe_NE	black	16	Olalde et al., 201914
C.E.-2	I8568	Spain	SE_Iberia_MLN	Neolithic	5.700 to 3.000 BCE	ibe_NE	black	16	Olalde et al., 201914
Q1-N-1	I8569	Spain	Iberia_CA	Chalcolithic	3.250 to 2.200 BCE	ibe_CA	black	0	Olalde et al., 201914
ID6	I8570	Spain	Iberia_BA	Bronze Age	3.000 to 800 BCE	ibe_BA	black	18	Olalde et al., 201914
ID4	I8571	Spain	Iberia_BA	Bronze Age	3.000 to 800 BCE	ibe_BA	black	18	Olalde et al., 201914
ES.3/4-2	I2471	Spain	Iberia_BA	Bronze Age	3.000 to 800 BCE	ibe_BA	black	18	Olalde et al., 201914
TDPAD-01	I3214	Spain	NW_Iberia_MLN	Neolithic	5.700 to 3.000 BCE	ibe_NE	black	16	Olalde et al., 201914
TDPAD-02	I3239	Spain	Iberia_CA	Chalcolithic	3.250 to 2.200 BCE	ibe_CA	black	0	Olalde et al., 201914
S-EVA 26043	I3492	Spain	Iberia_BA	Bronze Age	3.000 to 800 BCE	ibe_BA	black	18	Olalde et al., 201914
A56-2017-UE5114 Diente 2, Diente 3	I8131	Spain	Iberia_CA	Chalcolithic	3.250 to 2.200 BCE	ibe_CA	black	0	Olalde et al., 201914
E-459_No6	I1312_d	Spain	Iberia_BA	Bronze Age	3.000 to 800 BCE	ibe_BA	black	18	Olalde et al., 201914
E-459_No147	I1313_d	Spain	Iberia_BA	Bronze Age	3.000 to 800 BCE	ibe_BA	black	18	Olalde et al., 201914
Ar-J11 (Jentillarri 11)	I11300	Spain	N_Iberia_MLN	Neolithic	5.700 to 3.000 BCE	ibe_NE	black	16	Olalde et al., 201914
Ar-J14 (Jentillarri 14)	I11301	Spain	N_Iberia_MLN	Neolithic	5.700 to 3.000 BCE	ibe_NE	black	16	Olalde et al., 201914
Guineu.95.Rem.Ext.4000	I11306	Spain	NE_Iberia_MLN	Neolithic	5.700 to 3.000 BCE	ibe_NE	black	16	Olalde et al., 201914
Guineu.94.C5.125	I11304	Spain	NE_Iberia_MLN	Neolithic	5.700 to 3.000 BCE	ibe_NE	black	16	Olalde et al., 201914
Guineu.95.B7.424.	I11305	Spain	NE_Iberia_MLN	Neolithic	5.700 to 3.000 BCE	ibe_NE	black	16	Olalde et al., 201914
Guineu.90.Rem.Ext.4002	I11303	Spain	NE_Iberia_MLN	Neolithic	5.700 to 3.000 BCE	ibe_NE	black	16	Olalde et al., 201914
MS011	I11601	Portugal	Iberia_CA	Chalcolithic	3.250 to 2.200 BCE	ibe_CA	black	0	Olalde et al., 201914
MS024	I11614	Portugal	Iberia_CA	Chalcolithic	3.250 to 2.200 BCE	ibe_CA	black	0	Olalde et al., 201914
MS014	I11604	Portugal	Iberia_CA	Chalcolithic	3.250 to 2.200 BCE	ibe_CA	black	0	Olalde et al., 201914
MS002	I11592	Portugal	Iberia_CA	Chalcolithic	3.250 to 2.200 BCE	ibe_CA	black	0	Olalde et al., 201914
MS015	I11605	Portugal	Iberia_CA	Chalcolithic	3.250 to 2.200 BCE	ibe_CA	black	0	Olalde et al., 201914
MS009	I11599	Portugal	Iberia_CA	Chalcolithic	3.250 to 2.200 BCE	ibe_CA	black	0	Olalde et al., 201914
CH-08-C17A-UE1709-E4	I8134	Spain	SW_Iberia_MLN	Neolithic	5.700 to 3.000 BCE	ibe_NE	black	16	Olalde et al., 201914
Car1	I10899	Spain	Iberia_ME	Mesolithic	9.700 to 5.500 BCE	ibe_ME	black	6	Olalde et al., 201914
Ar-J10 (Jentillarri 10)	I11249	Spain	N_Iberia_MLN	Neolithic	5.700 to 3.000 BCE	ibe_NE	black	16	Olalde et al., 201914
Ar-J6 (Jentillarri 6)	I11248	Spain	N_Iberia_MLN	Neolithic	5.700 to 3.000 BCE	ibe_NE	black	16	Olalde et al., 201914
13	I8140_d	Spain	Iberia_CA	Chalcolithic	3.250 to 2.200 BCE	ibe_CA	black	0	Olalde et al., 201914
SRH-02	I12208	Spain	Iberia_BA	Bronze Age	3.000 to 800 BCE	ibe_BA	black	18	Olalde et al., 201914
SRH-03	I12209	Spain	Iberia_BA	Bronze Age	3.000 to 800 BCE	ibe_BA	black	18	Olalde et al., 201914
TE'17 BO UF73	I12855	Spain	Iberia_BA	Bronze Age	3.000 to 800 BCE	ibe_BA	black	18	Olalde et al., 201914
TE'15 BO 1257-56, Tumba 5	I12809	Spain	Iberia_BA	Bronze Age	3.000 to 800 BCE	ibe_BA	black	18	Olalde et al., 201914
I7043	HUNG497	Hungary	Hungary_BA	Bronze Age	2.300 to 800 BCE	hun_BA	yellow4	18	Olalde et al., 201864
I7040	HUNG494t	Hungary	Hungary_BA	Bronze Age	2.300 to 800 BCE	hun_BA	yellow4	18	Olalde et al., 201864
I7042	HUNG496	Hungary	Hungary_BA	Bronze Age	2.300 to 800 BCE	hun_BA	yellow4	18	Olalde et al., 201864
I7044	HUNG498	Hungary	Hungary_Bell_Beaker	Bell_Beaker	2.750 to 2.500 BCE	hun_BB	yellow4	17	Olalde et al., 201864
I7045	HUNG499	Hungary	Hungary_Bell_Beaker	Bell_Beaker	2.750 to 2.500 BCE	hun_BB	yellow4	17	Olalde et al., 201864
I2478	T1 ind b Us 9	Italy	Italy_BK	Bell_Beaker	2.750 to 2.500 BCE	ita_BB	green4	17	Olalde et al., 201864
I0462	Roy5	Spain	Spain_Bell_Beaker	Bell_Beaker	2.900 to 2.500 BCE	ibe_BB	black	17	Olalde et al., 201864
I0460	Roy3	Spain	Spain_Bell_Beaker	Bell_Beaker	2.900 to 2.500 BCE	ibe_BB	black	17	Olalde et al., 201864
I0459	Roy2	Spain	Spain_Bell_Beaker	Bell_Beaker	2.900 to 2.500 BCE	ibe_BB	black	17	Olalde et al., 201864
I0457	Cmol165b	Spain	Iberia_CA	Chalcolithic	3.250 to 2.200 BCE	ibe_CA	black	0	Olalde et al., 201864
I0456	Cmol140	Spain	Iberia_CA	Chalcolithic	3.250 to 2.200 BCE	ibe_CA	black	0	Olalde et al., 201864
I0453	Cmol79	Spain	Iberia_CA	Chalcolithic	3.250 to 2.200 BCE	ibe_CA	black	0	Olalde et al., 201864
I0455	Cmol123	Spain	Iberia_CA	Chalcolithic	3.250 to 2.200 BCE	ibe_CA	black	0	Olalde et al., 201864
I0263	10385A, 3765	Spain	Spain_Bell_Beaker	Bell_Beaker	2.900 to 2.500 BCE	ibe_BB	black	17	Olalde et al., 201864
I1553	10388A, 4304	Spain	Spain_Bell_Beaker	Bell_Beaker	2.900 to 2.500 BCE	ibe_BB	black	17	Olalde et al., 201864
I0825	10394A, 6245	Spain	Spain_Bell_Beaker	Bell_Beaker	2.900 to 2.500 BCE	ibe_BB	black	17	Olalde et al., 201864
I0260	10370A, 1667	Spain	Spain_Bell_Beaker	Bell_Beaker	2.900 to 2.500 BCE	ibe_BB	black	17	Olalde et al., 201864
I0261	10378A, 2976	Spain	Spain_Bell_Beaker	Bell_Beaker	2.900 to 2.500 BCE	ibe_BB	black	17	Olalde et al., 201864
I0823	10360A, 749	Spain	Spain_Bell_Beaker	Bell_Beaker	2.900 to 2.500 BCE	ibe_BB	black	17	Olalde et al., 201864
I0258	10367A, 1664	Spain	Spain_Bell_Beaker	Bell_Beaker	2.900 to 2.500 BCE	ibe_BB	black	17	Olalde et al., 201864
I0262	10381A, 2980	Spain	Spain_Bell_Beaker	Bell_Beaker	2.900 to 2.500 BCE	ibe_BB	black	17	Olalde et al., 201864
I0257	10362A, 1656	Spain	Spain_Bell_Beaker	Bell_Beaker	2.900 to 2.500 BCE	ibe_BB	black	17	Olalde et al., 201864
I0826	10400A, 6805	Spain	Spain_Bell_Beaker	Bell_Beaker	2.900 to 2.500 BCE	ibe_BB	black	17	Olalde et al., 201864
I0458	Roy1	Spain	Spain_Bell_Beaker	Bell_Beaker	2.900 to 2.500 BCE	ibe_BB	black	17	Olalde et al., 201864
I1388	9-Grave1	France	France_BK	Bell_Beaker	2.750 to 2.500 BCE	fra_BB	red	17	Olalde et al., 201864
I1382	3-Grave515	France	France_BK	Bell_Beaker	2.750 to 2.500 BCE	fra_BB	red	17	Olalde et al., 201864
I1381	2-Grave487	France	France_BK	Bell_Beaker	2.750 to 2.500 BCE	fra_BB	red	17	Olalde et al., 201864
I1391	12-GraveExcavataion2014	France	France_BK	Bell_Beaker	2.750 to 2.500 BCE	fra_BB	red	17	Olalde et al., 201864
I1389	10-Grave69	France	France_BK	Bell_Beaker	2.750 to 2.500 BCE	fra_BB	red	17	Olalde et al., 201864
I1390	11-Grave68	France	France_BK	Bell_Beaker	2.750 to 2.500 BCE	fra_BB	red	17	Olalde et al., 201864
I2364	GEN_10a	Hungary	Hungary_Bell_Beaker_EBA	Bell_Beaker	2.750 to 2.500 BCE	hun_BB	yellow4	17	Olalde et al., 201864
E09538	Feature 68 Skeleton 1	Germany	Germany_Bell_Beaker	Bell_Beaker	2.750 to 2.500 BCE	ger_BB	blue	17	Olalde et al., 201864
E09569	Grave I/3	Germany	Germany_Bell_Beaker_Augsburg	Bell_Beaker	2.750 to 2.500 BCE	ger_BB	blue	17	Olalde et al., 201864
E09537_d	Feature 68 Skeleton 2	Germany	Germany_Bell_Beaker	Bell_Beaker	2.750 to 2.500 BCE	ger_BB	blue	17	Olalde et al., 201864
E09568_d	Grave 8 Skeleton 1	Germany	Germany_Bell_Beaker	Bell_Beaker	2.750 to 2.500 BCE	ger_BB	blue	17	Olalde et al., 201864
E09613_d	Grave 3	Germany	Germany_Bell_Beaker_Augsburg	Bell_Beaker	2.750 to 2.500 BCE	ger_BB	blue	17	Olalde et al., 201864
E09614_d	Grave 10	Germany	Germany_Bell_Beaker_Augsburg	Bell_Beaker	2.750 to 2.500 BCE	ger_BB	blue	17	Olalde et al., 201864
I0461	Roy4	Spain	Spain_Bell_Beaker	Bell_Beaker	2.900 to 2.500 BCE	ibe_BB	black	17	Olalde et al., 201864
I3528	GEN85, Grave 276	Hungary	Hungary_Bell_Beaker_EBA	Bell_Beaker	2.750 to 2.500 BCE	hun_BB	yellow4	17	Olalde et al., 201864
I3529	GEN86, Grave 597	Hungary	Hungary_Bell_Beaker_EBA	Bell_Beaker	2.750 to 2.500 BCE	hun_BB	yellow4	17	Olalde et al., 201864
I3600	Grave 14	Germany	Germany_Bell_Beaker	Bell_Beaker	2.750 to 2.500 BCE	ger_BB	blue	17	Olalde et al., 201864
I3601	Grave 15	Germany	Germany_Bell_Beaker	Bell_Beaker	2.750 to 2.500 BCE	ger_BB	blue	17	Olalde et al., 201864
I3874	Vil-Lauz-1435	France	France_BK	Bell_Beaker	2.750 to 2.500 BCE	fra_BB	red	17	Olalde et al., 201864
I3875	Vil-Lauz-1316	France	France_BK	Bell_Beaker	2.750 to 2.500 BCE	fra_BB	red	17	Olalde et al., 201864
I2365	GEN_11a, Grave 452	Hungary	Hungary_Bell_Beaker_EBA	Bell_Beaker	2.750 to 2.500 BCE	hun_BB	yellow4	17	Olalde et al., 201864
I3588	Grave 2	Germany	Germany_Bell_Beaker	Bell_Beaker	2.750 to 2.500 BCE	ger_BB	blue	17	Olalde et al., 201864
I3589	Grave 3	Germany	Germany_Bell_Beaker	Bell_Beaker	2.750 to 2.500 BCE	ger_BB	blue	17	Olalde et al., 201864
I3590	Grave 4	Germany	Germany_Bell_Beaker	Bell_Beaker	2.750 to 2.500 BCE	ger_BB	blue	17	Olalde et al., 201864
I3594	Grave 9	Germany	Germany_Bell_Beaker	Bell_Beaker	2.750 to 2.500 BCE	ger_BB	blue	17	Olalde et al., 201864
I4178	GEN_58, Grave 552	Hungary	Hungary_Bell_Beaker_EBA	Bell_Beaker	2.750 to 2.500 BCE	hun_BB	yellow4	17	Olalde et al., 201864
I4247	RISE698, sample #8, Fondo 5 UE05	Spain	Spain_Bell_Beaker	Bell_Beaker	2.900 to 2.500 BCE	ibe_BB	black	17	Olalde et al., 201864
I4248	RISE916, grave 3	Germany	Germany_Bell_Beaker	Bell_Beaker	2.750 to 2.500 BCE	ger_BB	blue	17	Olalde et al., 201864
I4249	RISE917, grave 4	Germany	Germany_Bell_Beaker	Bell_Beaker	2.750 to 2.500 BCE	ger_BB	blue	17	Olalde et al., 201864
I4250	RISE918, grave 5	Germany	Germany_Bell_Beaker	Bell_Beaker	2.750 to 2.500 BCE	ger_BB	blue	17	Olalde et al., 201864
I2575	Grave S. 14	France	France_BK	Bell_Beaker	2.750 to 2.500 BCE	fra_BB	red	17	Olalde et al., 201864
I2741	GEN_20, Grave 49	Hungary	Hungary_Bell_Beaker_EBA	Bell_Beaker	2.750 to 2.500 BCE	hun_BB	yellow4	17	Olalde et al., 201864
I2787	GEN_59, Grave 688	Hungary	Hungary_Bell_Beaker_EBA	Bell_Beaker	2.750 to 2.500 BCE	hun_BB	yellow4	17	Olalde et al., 201864
I4303	ST2009	France	France_MLN	Neolithic	4.500 to 1.700 BCE	fra_NE	red	16	Olalde et al., 201864
I5014	RISE556/F0003/Grave 4	Germany	Germany_Bell_Beaker	Bell_Beaker	2.750 to 2.500 BCE	ger_BB	blue	17	Olalde et al., 201864
I5015	RISE557, F0158, grave 445	Hungary	Hungary_Bell_Beaker_EBA	Bell_Beaker	2.750 to 2.500 BCE	hun_BB	yellow4	17	Olalde et al., 201864
I5017	RISE559, F0174, grave 4	Germany	Germany_Bell_Beaker	Bell_Beaker	2.750 to 2.500 BCE	ger_BB	blue	17	Olalde et al., 201864
I5020	RISE562, F0228, obj. 136/92 = gr.9	Germany	Germany_Bell_Beaker	Bell_Beaker	2.750 to 2.500 BCE	ger_BB	blue	17	Olalde et al., 201864
I5021	RISE563, F0234, obj. 8, grave 3	Germany	Germany_Bell_Beaker	Bell_Beaker	2.750 to 2.500 BCE	ger_BB	blue	17	Olalde et al., 201864
I5022	F0264	Germany	Germany_Bell_Beaker	Bell_Beaker	2.750 to 2.500 BCE	ger_BB	blue	17	Olalde et al., 201864
I5023	RISE565	Germany	Germany_Bell_Beaker	Bell_Beaker	2.750 to 2.500 BCE	ger_BB	blue	17	Olalde et al., 201864
I5116	HUNG847, grave 1	Hungary	Hungary_Cha	Chalcolithic	4.500 to 3.000 BCE	hun_CA	yellow4	0	Olalde et al., 201864
I5117	HUNG848, grave 3	Hungary	Hungary_Cha	Chalcolithic	4.500 to 3.000 BCE	hun_CA	yellow4	0	Olalde et al., 201864
I5118	HUNG849, grave 4	Hungary	Hungary_Cha	Chalcolithic	4.500 to 3.000 BCE	hun_CA	yellow4	0	Olalde et al., 201864
I5119	HUNG850, grave 10	Hungary	Hungary_Cha	Chalcolithic	4.500 to 3.000 BCE	hun_CA	yellow4	0	Olalde et al., 201864
I4304	ST2224	France	France_MLN	Neolithic	4.500 to 1.700 BCE	fra_NE	red	16	Olalde et al., 201864
I4305	ST2215	France	France_MLN	Neolithic	4.500 to 1.700 BCE	fra_NE	red	16	Olalde et al., 201864
I4308	CL14-172	France	France_MLN	Neolithic	4.500 to 1.700 BCE	fra_NE	red	16	Olalde et al., 201864
I5519	F0172	Germany	Germany_Bell_Beaker	Bell_Beaker	2.750 to 2.500 BCE	ger_BB	blue	17	Olalde et al., 201864
I5520	F0196	Germany	Germany_Bell_Beaker	Bell_Beaker	2.750 to 2.500 BCE	ger_BB	blue	17	Olalde et al., 201864
I5521	F0209	Germany	Germany_Bell_Beaker	Bell_Beaker	2.750 to 2.500 BCE	ger_BB	blue	17	Olalde et al., 201864
I5523	F0226	Germany	Germany_Bell_Beaker	Bell_Beaker	2.750 to 2.500 BCE	ger_BB	blue	17	Olalde et al., 201864
I5524	F0224	Germany	Germany_Bell_Beaker	Bell_Beaker	2.750 to 2.500 BCE	ger_BB	blue	17	Olalde et al., 201864
I5525	F0274	Germany	Germany_Bell_Beaker	Bell_Beaker	2.750 to 2.500 BCE	ger_BB	blue	17	Olalde et al., 201864
I5526	F7806	Germany	Germany_Bell_Beaker	Bell_Beaker	2.750 to 2.500 BCE	ger_BB	blue	17	Olalde et al., 201864
I5527	F0215	Germany	Germany_Bell_Beaker	Bell_Beaker	2.750 to 2.500 BCE	ger_BB	blue	17	Olalde et al., 201864
I5529	F0238	Germany	Germany_Bell_Beaker	Bell_Beaker	2.750 to 2.500 BCE	ger_BB	blue	17	Olalde et al., 201864
I5530	F0178	Germany	Germany_Bell_Beaker	Bell_Beaker	2.750 to 2.500 BCE	ger_BB	blue	17	Olalde et al., 201864
I5531	F0180	Germany	Germany_Bell_Beaker	Bell_Beaker	2.750 to 2.500 BCE	ger_BB	blue	17	Olalde et al., 201864
I5755	BB_01_MXI	Switzerland	BK_Switzerland_Sio	Bell_Beaker	2.750 to 2.500 BCE	swe_BB	hotpink	17	Olalde et al., 201864
I5757	BB_18_MXI	Switzerland	BK_Switzerland_Sio	Bell_Beaker	2.750 to 2.500 BCE	swe_BB	hotpink	17	Olalde et al., 201864
I5759	BB_23_MXI	Switzerland	BK_Switzerland_Sio	Bell_Beaker	2.750 to 2.500 BCE	swe_BB	hotpink	17	Olalde et al., 201864
I5833	RISE924	Germany	Germany_Bell_Beaker	Bell_Beaker	2.750 to 2.500 BCE	ger_BB	blue	17	Olalde et al., 201864
I5834	RISE927	Germany	Germany_Bell_Beaker	Bell_Beaker	2.750 to 2.500 BCE	ger_BB	blue	17	Olalde et al., 201864
I5835	RISE930	Germany	Germany_Bell_Beaker	Bell_Beaker	2.750 to 2.500 BCE	ger_BB	blue	17	Olalde et al., 201864
I5836	FM 14-003	Germany	Germany_Bell_Beaker	Bell_Beaker	2.750 to 2.500 BCE	ger_BB	blue	17	Olalde et al., 201864
I2477	T1 Ind a Us8	Italy	Italy_BK	Bell_Beaker	2.750 to 2.500 BCE	ita_BB	green4	17	Olalde et al., 201864
I4930	P2-4-US8-5	Italy	Italy_BK	Bell_Beaker	2.750 to 2.500 BCE	ita_BB	green4	17	Olalde et al., 201864
I4933	P2-7-US5	Italy	Italy_BK	Bell_Beaker	2.750 to 2.500 BCE	ita_BB	green4	17	Olalde et al., 201864
I4936	P2-10-US11	Italy	Italy_BK	Bell_Beaker	2.750 to 2.500 BCE	ita_BB	green4	17	Olalde et al., 201864
I5655	RISE919	Germany	Germany_Bell_Beaker	Bell_Beaker	2.750 to 2.500 BCE	ger_BB	blue	17	Olalde et al., 201864
I5656	RISE920	Germany	Germany_Bell_Beaker	Bell_Beaker	2.750 to 2.500 BCE	ger_BB	blue	17	Olalde et al., 201864
I5657	RISE921	Germany	Germany_Bell_Beaker	Bell_Beaker	2.750 to 2.500 BCE	ger_BB	blue	17	Olalde et al., 201864
I5658	RISE922	Germany	Germany_Bell_Beaker	Bell_Beaker	2.750 to 2.500 BCE	ger_BB	blue	17	Olalde et al., 201864
I5659	RISE923	Germany	Germany_Bell_Beaker	Bell_Beaker	2.750 to 2.500 BCE	ger_BB	blue	17	Olalde et al., 201864
I5660	RISE925	Germany	Germany_Bell_Beaker	Bell_Beaker	2.750 to 2.500 BCE	ger_BB	blue	17	Olalde et al., 201864
I5661	RISE926	Germany	Germany_Bell_Beaker	Bell_Beaker	2.750 to 2.500 BCE	ger_BB	blue	17	Olalde et al., 201864
I5663	RISE929	Germany	Germany_Bell_Beaker	Bell_Beaker	2.750 to 2.500 BCE	ger_BB	blue	17	Olalde et al., 201864
I5665	RISE911	Spain	Spain_Bell_Beaker	Bell_Beaker	2.900 to 2.500 BCE	ibe_BB	black	17	Olalde et al., 201864
I6466	RISE1183	Portugal	Spain_Bell_Beaker	Bell_Beaker	2.900 to 2.500 BCE	ibe_BB	black	17	Olalde et al., 201864
I6471	RISE700, sample #10, STTL 4313	Spain	Spain_Bell_Beaker	Bell_Beaker	2.900 to 2.500 BCE	ibe_BB	black	17	Olalde et al., 201864
I6475	RISE704, sample #14, STTL 4467	Spain	Spain_Bell_Beaker	Bell_Beaker	2.900 to 2.500 BCE	ibe_BB	black	17	Olalde et al., 201864
I6481	F0182	Germany	Germany_Bell_Beaker	Bell_Beaker	2.750 to 2.500 BCE	ger_BB	blue	17	Olalde et al., 201864
I6482	F0184	Germany	Germany_Bell_Beaker	Bell_Beaker	2.750 to 2.500 BCE	ger_BB	blue	17	Olalde et al., 201864
I6539	Hume 5A, 4552	Spain	Spain_Bell_Beaker	Bell_Beaker	2.900 to 2.500 BCE	ibe_BB	black	17	Olalde et al., 201864
I6542	Yese 12A, Area 31 UE09 Element1-I	Spain	Spain_Bell_Beaker	Bell_Beaker	2.900 to 2.500 BCE	ibe_BB	black	17	Olalde et al., 201864
I6543	Yese 13A, Area 10 UE05 E7 Ind 4	Spain	Iberia_CA	Chalcolithic	3.250 to 2.200 BCE	ibe_CA	black	0	Olalde et al., 201864
I6584	Hume 21A, 1964	Spain	Spain_Bell_Beaker	Bell_Beaker	2.900 to 2.500 BCE	ibe_BB	black	17	Olalde et al., 201864
I6585	Hume 14A, 18536	Spain	Spain_Bell_Beaker	Bell_Beaker	2.900 to 2.500 BCE	ibe_BB	black	17	Olalde et al., 201864
I6587	Hume 15B, 20141/201431?	Spain	Spain_Bell_Beaker	Bell_Beaker	2.900 to 2.500 BCE	ibe_BB	black	17	Olalde et al., 201864
I6588	Hume 10A, 4552	Spain	Spain_Bell_Beaker	Bell_Beaker	2.900 to 2.500 BCE	ibe_BB	black	17	Olalde et al., 201864
I6589	Hume 11A, 4559	Spain	Spain_Bell_Beaker	Bell_Beaker	2.900 to 2.500 BCE	ibe_BB	black	17	Olalde et al., 201864
I6590	RISE915	Germany	Germany_Bell_Beaker	Bell_Beaker	2.750 to 2.500 BCE	ger_BB	blue	17	Olalde et al., 201864
I6591	RISE914	Germany	Germany_Bell_Beaker	Bell_Beaker	2.750 to 2.500 BCE	ger_BB	blue	17	Olalde et al., 201864
I6596	Hume 8A, 146176	Spain	Iberia_CA	Chalcolithic	3.250 to 2.200 BCE	ibe_CA	black	0	Olalde et al., 201864
I6601	Bol 5A, Adult 2 11B 4 663	Portugal	Iberia_CA	Chalcolithic	3.250 to 2.200 BCE	ibe_CA	black	0	Olalde et al., 201864
I6604	Yese 2A, Area 10 UE03 E01 Ind 2	Spain	Iberia_CA	Chalcolithic	3.250 to 2.200 BCE	ibe_CA	black	0	Olalde et al., 201864
I6605	Yese 3A, Area 10 UE05 E07 Ind 1	Spain	Iberia_CA	Chalcolithic	3.250 to 2.200 BCE	ibe_CA	black	0	Olalde et al., 201864
I6608	Yese 5A, Area 36 E02 Ind 2	Spain	Iberia_CA	Chalcolithic	3.250 to 2.200 BCE	ibe_CA	black	0	Olalde et al., 201864
I6610	Yese 7B, Area 10 UE05 E07 Ind 8	Spain	Iberia_CA	Chalcolithic	3.250 to 2.200 BCE	ibe_CA	black	0	Olalde et al., 201864
I6612	Yese 9A, Area 85 E02 Ind5	Spain	Iberia_CA	Chalcolithic	3.250 to 2.200 BCE	ibe_CA	black	0	Olalde et al., 201864
I6613	Yese10A, Area 10 UE05 E07 Ind3	Spain	Iberia_CA	Chalcolithic	3.250 to 2.200 BCE	ibe_CA	black	0	Olalde et al., 201864
I6617	Hume 19A, 14612 Ind 1	Spain	Iberia_CA	Chalcolithic	3.250 to 2.200 BCE	ibe_CA	black	0	Olalde et al., 201864
I6622	RISE694, sample #4, A35/36 El 03-X	Spain	Spain_Bell_Beaker	Bell_Beaker	2.900 to 2.500 BCE	ibe_BB	black	17	Olalde et al., 201864
I6623	RISE696, sample #6, A35 ext. El. 03-VII. Ue 03 Ind 2	Spain	Spain_Bell_Beaker	Bell_Beaker	2.900 to 2.500 BCE	ibe_BB	black	17	Olalde et al., 201864
I6624	RISE932	Germany	Germany_Bell_Beaker	Bell_Beaker	2.750 to 2.500 BCE	ger_BB	blue	17	Olalde et al., 201864
I6628	Hume 2A, 146187	Spain	Iberia_CA	Chalcolithic	3.250 to 2.200 BCE	ibe_CA	black	0	Olalde et al., 201864
I6629	Hume 3A, 146154	Spain	Iberia_CA	Chalcolithic	3.250 to 2.200 BCE	ibe_CA	black	0	Olalde et al., 201864
I6630	Hume 4A, 146143	Spain	Iberia_CA	Chalcolithic	3.250 to 2.200 BCE	ibe_CA	black	0	Olalde et al., 201864
I4132	RISE560, F0187, grave 3	Germany	Germany_Bell_Beaker	Bell_Beaker	2.750 to 2.500 BCE	ger_BB	blue	17	Olalde et al., 201864
I4245	RISE695, sample #5, A35 ext. El. 03-VII. Ue 03 Ind 1	Spain	Spain_Bell_Beaker	Bell_Beaker	2.900 to 2.500 BCE	ibe_BB	black	17	Olalde et al., 201864
I6472	RISE701, RISE702, sample #11,#12, STTL 5010	Spain	Spain_Bell_Beaker	Bell_Beaker	2.900 to 2.500 BCE	ibe_BB	black	17	Olalde et al., 201864
I6609	Yese 6A, Area 85 E02 Ind 2	Spain	Iberia_CA	Chalcolithic	3.250 to 2.200 BCE	ibe_CA	black	0	Olalde et al., 201864
I2786	GEN_56, Grave 133	Hungary	Hungary_Bell_Beaker_EBA	Bell_Beaker	2.750 to 2.500 BCE	hun_BB	yellow4	17	Olalde et al., 201864
I1392	13-Grave9	France	France_BK	Bell_Beaker	2.750 to 2.500 BCE	fra_BB	red	17	Olalde et al., 201864
I1979	T2-InD B, US13	Italy	Italy_BK	Bell_Beaker	2.750 to 2.500 BCE	ita_BB	green4	17	Olalde et al., 201864
I6626	RISE693, sample #3, A-36.El.03-III	Spain	Spain_Bell_Beaker	Bell_Beaker	2.900 to 2.500 BCE	ibe_BB	black	17	Olalde et al., 201864
Bon001.SG	Bon001	Turkey	Anatolia_N_Boncuklu	Neolithic	8.000 to 5.000 BCE	tur_NE	purple	16	Kilinc et al., 201655
Bon002.SG	Bon002	Turkey	Anatolia_N_Boncuklu	Neolithic	8.000 to 5.000 BCE	tur_NE	purple	16	Kilinc et al., 201655
Bon004.SG	Bon004	Turkey	Anatolia_N_Boncuklu	Neolithic	8.000 to 5.000 BCE	tur_NE	purple	16	Kilinc et al., 201655
Tep002.SG	Tep002	Turkey	Anatolia_N_Tepecik_Ciftlik	Neolithic	8.000 to 5.000 BCE	tur_NE	purple	16	Kilinc et al., 201655
Tep003.SG	Tep003	Turkey	Anatolia_N_Tepecik_Ciftlik	Neolithic	8.000 to 5.000 BCE	tur_NE	purple	16	Kilinc et al., 201655
Tep004.SG	Tep004	Turkey	Anatolia_N_Tepecik_Ciftlik	Neolithic	8.000 to 5.000 BCE	tur_NE	purple	16	Kilinc et al., 201655
Tep006.SG	Tep006	Turkey	Anatolia_N_Tepecik_Ciftlik	Neolithic	8.000 to 5.000 BCE	tur_NE	purple	16	Kilinc et al., 201655
Bar31.SG	Bar31	Turkey	Anatolia_N	Neolithic	8.000 to 5.000 BCE	tur_NE	purple	16	Hofmanova et al., 201652
Bar8.SG	Bar8	Turkey	Anatolia_N	Neolithic	8.000 to 5.000 BCE	tur_NE	purple	16	Hofmanova et al., 201652
UzOO77	grave 54, MAE RAS 5773-77	Russia	EHG	Eneolithic	5.500-5.000 BCE	rus_EHG	green	7	Mittnik et al., 201861
Sidelkino.SG	S441	Russia	EHG	Mesolithic	11.336 to 11.181 BP (9.836 +/- 50 BCE)*	rus_EHG	green	7	deBarros Damgaard et al., 201844
Nuragic	ORC008	Italy(Sardinia)	Sardinia_NUR	Nuragic	1.800 to 238 BCE	sar_NU	green3	18	Marcus et al., 202060
Medieval	SNN003	Italy(Sardinia)	Sardinia_MED	Medieval/EarlyModern	800 to 1559 AD	sar_MED	green3	10	Marcus et al., 202060
BronzeAge_EBA	SUC005	Italy(Sardinia)	Italy_BA	Bronze Age	3.200 to 2.800 BCE	sar_BA	green3	18	Marcus et al., 202060
Chalcolithic/LCA	SEC004	Italy(Sardinia)	Sardinia_CA	Chalcolithic	2.800 to 1.800 BCE	sar_CA	green3	0	Marcus et al., 202060
Nuragic	SUA003	Italy(Sardinia)	Sardinia_NUR	Nuragic	1.800 to 238 BCE	sar_NU	green3	18	Marcus et al., 202060
IronAge/Punic	VIL011	Italy(Sardinia)	Sardinia_PU	IronAge/Punic	900 to 238 BCE	sar_PU	green3	5	Marcus et al., 202060
BronzeAge_EBA	S1252	Italy(Sardinia)	Italy_BA	Bronze Age	3.200 to 2.800 BCE	sar_BA	green3	18	Marcus et al., 202060
BronzeAge_EBA	S1253	Italy(Sardinia)	Italy_BA	Bronze Age	3.200 to 2.800 BCE	sar_BA	green3	18	Marcus et al., 202060
IronAge/Punic	VIL007	Italy(Sardinia)	Sardinia_PU	IronAge/Punic	900 to 238 BCE	sar_PU	green3	5	Marcus et al., 202060
Chalcolithic/ECA	FIL004	Italy(Sardinia)	Sardinia_CA	Chalcolithic	2.800 to 1.800 BCE	sar_CA	green3	0	Marcus et al., 202060
BronzeAge_EBA	SUA005	Italy(Sardinia)	Italy_BA	Bronze Age	3.200 to 2.800 BCE	sar_BA	green3	18	Marcus et al., 202060
IronAge/Punic	MSR003	Italy(Sardinia)	Sardinia_PU	IronAge/Punic	900 to 238 BCE	sar_PU	green3	5	Marcus et al., 202060
Chalcolithic/LCA	SEC002	Italy(Sardinia)	Sardinia_CA	Chalcolithic	2.800 to 1.800 BCE	sar_CA	green3	0	Marcus et al., 202060
Chalcolithic/LCA	SEC006	Italy(Sardinia)	Sardinia_CA	Chalcolithic	2.800 to 1.800 BCE	sar_CA	green3	0	Marcus et al., 202060
Imperial_Roman_Age	AMC005	Italy(Sardinia)	Italy_IRA	Imperial_Roman_Age	27 BCE to 393 AD	sar_IRA	green3	19	Marcus et al., 202060
Chalcolithic/LCA	SEC005	Italy(Sardinia)	Sardinia_CA	Chalcolithic	2.800 to 1.800 BCE	sar_CA	green3	0	Marcus et al., 202060
Punic	ORC002	Italy(Sardinia)	Sardinia_PU	IronAge/Punic	900 to 238 BCE	sar_PU	green3	5	Marcus et al., 202060
BronzeAge_EBA	SUC009	Italy(Sardinia)	Sardinia_BA	Bronze Age	3.200 to 2.800 BCE	sar_BA	green3	18	Marcus et al., 202060
Nuragic	ORC003	Italy(Sardinia)	Sardinia_NUR	Nuragic	1.800 to 238 BCE	sar_NU	green3	18	Marcus et al., 202060
BronzeAge_EBA	MA88	Italy(Sardinia)	Sardinia_BA	Bronze Age	3.200 to 2.800 BCE	sar_BA	green3	18	Marcus et al., 202060
Neolithic	NOE002	Italy(Sardinia)	Italy_NE	Neolithic	6.000 to 3.000 BCE	sar_NE	green3	16	Marcus et al., 202060
BronzeAge_EBA	SUC004	Italy(Sardinia)	Italy_BA	Bronze Age	3.200 to 2.800 BCE	sar_BA	green3	18	Marcus et al., 202060
Nuragic	MA110	Italy(Sardinia)	Sardinia_NUR	Nuragic	1.800 to 238 BCE	sar_NU	green3	18	Marcus et al., 202060
Neolithic	SID005	Italy(Sardinia)	Italy_NE	Neolithic	6.000 to 3.000 BCE	sar_NE	green3	16	Marcus et al., 202060
BronzeAge_EBA	SUC002	Italy(Sardinia)	Italy_BA	Bronze Age	3.200 to 2.800 BCE	sar_BA	green3	18	Marcus et al., 202060
Nuragic	MA82	Italy(Sardinia)	Sardinia_NUR	Nuragic	1.800 to 238 BCE	sar_NU	green3	18	Marcus et al., 202060
BronzeAge_EBA	ISB001	Italy(Sardinia)	Italy_BA	Bronze Age	3.200 to 2.800 BCE	sar_BA	green3	18	Marcus et al., 202060
BronzeAge_EBA	MA78	Italy(Sardinia)	Italy_BA	Bronze Age	3.200 to 2.800 BCE	sar_BA	green3	18	Marcus et al., 202060
BronzeAge_EBA	SUC001	Italy(Sardinia)	Italy_BA	Bronze Age	3.200 to 2.800 BCE	sar_BA	green3	18	Marcus et al., 202060
IronAge/Punic	MSR002	Italy(Sardinia)	Sardinia_PU	IronAge/Punic	900 to 238 BCE	sar_PU	green3	5	Marcus et al., 202060
BronzeAge_EBA	PJU002	Italy(Sardinia)	Italy_BA	Bronze Age	3.200 to 2.800 BCE	sar_BA	green3	18	Marcus et al., 202060
BronzeAge_EBA	MA85	Italy(Sardinia)	Italy_BA	Bronze Age	3.200 to 2.800 BCE	sar_BA	green3	18	Marcus et al., 202060
Nuragic	SUA001	Italy(Sardinia)	Sardinia_NUR	Nuragic	1.800 to 238 BCE	sar_NU	green3	18	Marcus et al., 202060
Nuragic	ORC001	Italy(Sardinia)	Sardinia_NUR	Nuragic	1.800 to 238 BCE	sar_NU	green3	18	Marcus et al., 202060
IronAge/Punic	VIL010	Italy(Sardinia)	Sardinia_PU	IronAge/Punic	900 to 238 BCE	sar_PU	green3	5	Marcus et al., 202060
Nuragic	ORC007	Italy(Sardinia)	Sardinia_NUR	Nuragic	1.800 to 238 BCE	sar_NU	green3	18	Marcus et al., 202060
Nuragic	ORC005	Italy(Sardinia)	Sardinia_NUR	Nuragic	1.800 to 238 BCE	sar_NU	green3	18	Marcus et al., 202060
Chalcolithic/LCA	SID006	Italy(Sardinia)	Sardinia_CA	Chalcolithic	2.800 to 1.800 BCE	sar_CA	green3	0	Marcus et al., 202060
BronzeAge_EBA	LON001	Italy(Sardinia)	Italy_BA	Bronze Age	3.200 to 2.800 BCE	sar_BA	green3	18	Marcus et al., 202060
Chalcolithic/LCA	MA89	Italy(Sardinia)	Sardinia_CA	Chalcolithic	2.800 to 1.800 BCE	sar_CA	green3	0	Marcus et al., 202060
Nuragic	ISC001	Italy(Sardinia)	Sardinia_NUR	Nuragic	1.800 to 238 BCE	sar_NU	green3	18	Marcus et al., 202060
Chalcolithic/LCA	SEC001	Italy(Sardinia)	Sardinia_CA	Chalcolithic	2.800 to 1.800 BCE	sar_CA	green3	0	Marcus et al., 202060
Medieval	SNN001	Italy(Sardinia)	Sardinia_MED	Medieval/EarlyModern	800 to 1559 AD	sar_MED	green3	10	Marcus et al., 202060
BronzeAge_EBA	SUA002	Italy(Sardinia)	Italy_BA	Bronze Age	3.200 to 2.800 BCE	sar_BA	green3	18	Marcus et al., 202060
BronzeAge_EBA	SUC006	Italy(Sardinia)	Italy_BA	Bronze Age	3.200 to 2.800 BCE	sar_BA	green3	18	Marcus et al., 202060
BronzeAge_EBA	SUC007	Italy(Sardinia)	Italy_BA	Bronze Age	3.200 to 2.800 BCE	sar_BA	green3	18	Marcus et al., 202060
Neolithic	NOE001	Italy(Sardinia)	Italy_NE	Neolithic	6.000 to 3.000 BCE	sar_NE	green3	16	Marcus et al., 202060
BronzeAge_EBA	SUC003	Italy(Sardinia)	Italy_BA	Bronze Age	3.200 to 2.800 BCE	sar_BA	green3	18	Marcus et al., 202060
IronAge/Punic	VIL009	Italy(Sardinia)	Sardinia_PU	IronAge/Punic	900 to 238 BCE	sar_PU	green3	5	Marcus et al., 202060
Nuragic	ORC004	Italy(Sardinia)	Sardinia_NUR	Nuragic	1.800 to 238 BCE	sar_NU	green3	18	Marcus et al., 202060
BronzeAge_EBA	S1250	Italy(Sardinia)	Italy_BA	Bronze Age	3.200 to 2.800 BCE	sar_BA	green3	18	Marcus et al., 202060
Imperial_Roman_Age	AMC001	Italy(Sardinia)	Italy_IRA	Imperial_Roman_Age	27 BCE to 393 AD	sar_IRA	green3	19	Marcus et al., 202060
Nuragic	MA138	Italy(Sardinia)	Sardinia_NUR	Nuragic	1.800 to 238 BCE	sar_NU	green3	18	Marcus et al., 202060
Nuragic	ORC009	Italy(Sardinia)	Sardinia_NUR	Nuragic	1.800 to 238 BCE	sar_NU	green3	18	Marcus et al., 202060
Medieval	SNN002	Italy(Sardinia)	Sardinia_MED	Medieval/EarlyModern	800 to 1559 AD	sar_MED	green3	10	Marcus et al., 202060
Nuragic	MA87	Italy(Sardinia)	Sardinia_NUR	Nuragic	1.800 to 238 BCE	sar_NU	green3	18	Marcus et al., 202060
Imperial_Roman_Age	AMC014	Italy(Sardinia)	Italy_IRA	Imperial_Roman_Age	27 BCE to 393 AD	sar_IRA	green3	19	Marcus et al., 202060
IronAge/Punic	VIL006	Italy(Sardinia)	Sardinia_PU	IronAge/Punic	900 to 238 BCE	sar_PU	green3	5	Marcus et al., 202060
Nuragic	SUA006	Italy(Sardinia)	Sardinia_NUR	Nuragic	1.800 to 238 BCE	sar_NU	green3	18	Marcus et al., 202060
Neolithic	LON003	Italy(Sardinia)	Italy_NE	Neolithic	6.000 to 3.000 BCE	sar_NE	green3	16	Marcus et al., 202060
Neolithic	MA79	Italy(Sardinia)	Italy_NE	Neolithic	6.000 to 3.000 BCE	sar_NE	green3	16	Marcus et al., 202060
Medieval	COR002	Italy(Sardinia)	Sardinia_MED	Medieval/EarlyModern	800 to 1559 AD	sar_MED	green3	10	Marcus et al., 202060
Nuragic	MA112	Italy(Sardinia)	Sardinia_NUR	Nuragic	1.800 to 238 BCE	sar_NU	green3	18	Marcus et al., 202060
BronzeAge_EBA	SUA007	Italy(Sardinia)	Italy_BA	Bronze Age	3.200 to 2.800 BCE	sar_BA	green3	18	Marcus et al., 202060
Neolithic	SUC008	Italy(Sardinia)	Italy_NE	Neolithic	6.000 to 3.000 BCE	sar_NE	green3	16	Marcus et al., 202060
BronzeAge_EBA	S1249	Italy(Sardinia)	Italy_BA	Bronze Age	3.200 to 2.800 BCE	sar_BA	green3	18	Marcus et al., 202060
Nuragic	COR001	Italy(Sardinia)	Sardinia_NUR	Nuragic	1.800 to 238 BCE	sar_NU	green3	18	Marcus et al., 202060
Medieval	SNN004	Italy(Sardinia)	Sardinia_MED	Medieval/EarlyModern	800 to 1559 AD	sar_MED	green3	10	Marcus et al., 202060
IronAge/Punic	VIL004	Italy(Sardinia)	Sardinia_PU	IronAge/Punic	900 to 238 BCE	sar_PU	green3	5	Marcus et al., 202060
Nuragic	ORC006	Italy(Sardinia)	Sardinia_NUR	Nuragic	1.800 to 238 BCE	sar_NU	green3	18	Marcus et al., 202060
Neolithic	AH1.SG	Iran	Iran_N	Neolithic	9.500 to 5.500 BCE	ira_NE	purple4	16	Broushaki et al., 201642
Neolithic	AH2.SG	Iran	Iran_N	Neolithic	9.500 to 5.500 BCE	ira_NE	purple4	16	Broushaki et al., 201642
Neolithic	AH4.SG	Iran	Iran_N	Neolithic	9.500 to 5.500 BCE	ira_NE	purple4	16	Broushaki et al., 201642
IronAge	F38.SG	Iran	Iran_IA	Iron Age	800 to 500 BCE	ira_IA	purple4	5	Broushaki et al., 201642
Neolithic	WC1.SG	Iran	Iran_N	Neolithic	9.500 to 5.500 BCE	ira_NE	purple4	16	Broushaki et al., 201642
Chalcolithic	I1661	Iran	Iran_ChL	Chalcolithic	4.500 to 3.500 BCE	ira_CA	purple4	0	Lazaridis et al., 201657
BronzeAge	I0070	Minoan	Minoan_Lasithi	Bronze Age	3.500 to 1.100 BCE	min_La	cyan	18	Lazaridis et al., 201758
BronzeAge	I0071	Minoan	Minoan_Lasithi	Bronze Age	3.500 to 1.100 BCE	min_La	cyan	18	Lazaridis et al., 201758
BronzeAge	I0073	Minoan	Minoan_Lasithi	Bronze Age	3.500 to 1.100 BCE	min_La	cyan	18	Lazaridis et al., 201758
BronzeAge	I0074	Minoan	Minoan_Lasithi	Bronze Age	3.500 to 1.100 BCE	min_La	cyan	18	Lazaridis et al., 201758
BronzeAge	I9010	Mycenaean	Mycenaean	Bronze Age	1.750 to 1.050 BCE	myc_BA	navy	18	Lazaridis et al., 201758
BronzeAge	I9005	Minoan	Minoan_Lasithi	Bronze Age	3.500 to 1.100 BCE	min_LA	cyan	18	Lazaridis et al., 201758
BronzeAge	I9006	Mycenaean	Mycenaean	Bronze Age	1.750 to 1.050 BCE	myc_BA	navy	18	Lazaridis et al., 201758
BronzeAge	I9033	Mycenaean	Mycenaean	Bronze Age	1.750 to 1.050 BCE	myc_BA	navy	18	Lazaridis et al., 201758
BronzeAge	I9041	Mycenaean	Mycenaean	Bronze Age	1.750 to 1.050 BCE	myc_BA	navy	18	Lazaridis et al., 201758
BronzeAge	I9123	Crete_Armenoi	Crete_Armenoi	Bronze Age	3.000 to 1.100 BCE	cret_Ar	violet	18	Lazaridis et al., 201758
BronzeAge	I9127	Minoan	Minoan_Odigitria	Bronze Age	3.500 to 1.100 BCE	min_Od	cyan3	18	Lazaridis et al., 201758
BronzeAge	I9128	Minoan	Minoan_Odigitria	Bronze Age	3.500 to 1.100 BCE	min_Od	cyan3	18	Lazaridis et al., 201758
BronzeAge	I9129	Minoan	Minoan_Odigitria	Bronze Age	3.500 to 1.100 BCE	min_Od	cyan3	18	Lazaridis et al., 201758
BronzeAge	I9130	Minoan	Minoan_Odigitria	Bronze Age	3.500 to 1.100 BCE	min_Od	cyan3	18	Lazaridis et al., 201758
BronzeAge	I9131	Minoan	Minoan_Odigitria	Bronze Age	3.500 to 1.100 BCE	min_Od	cyan3	18	Lazaridis et al., 201758
Neolithic	I1290	Iran	Iran_N	Neolithic	9.500 to 5.500 BCE	ira_NE	purple4	16	Lazaridis et al., 201657
Natufian	I1069	Levant	Natufian	Neolithic	13.000 to 9.500 BCE	lev_NA	orangered4	7	Lazaridis et al., 201657
Natufian	I1687	Levant	Natufian	Neolithic	13.000 to 9.500 BCE	lev_NA	orangered4	7	Lazaridis et al., 201657
Natufian	I1690	Levant	Natufian	Neolithic	13.000 to 9.500 BCE	lev_NA	orangered4	7	Lazaridis et al., 201657
Natufian	I1685	Levant	Natufian	Neolithic	13.000 to 9.500 BCE	lev_NA	orangered4	7	Lazaridis et al., 201657
Chalcolithic	I1670	Iran	Iran_ChL	Chalcolithic	4.500 to 3.500 BCE	ira_CA	purple4	0	Lazaridis et al., 201657
Chalcolithic	I1662	Iran	Iran_ChL	Chalcolithic	4.500 to 3.500 BCE	ira_CA	purple4	0	Lazaridis et al., 201657
Chalcolithic	I1674	Iran	Iran_ChL	Chalcolithic	4.500 to 3.500 BCE	ira_CA	purple4	0	Lazaridis et al., 201657
Chalcolithic	I1665	Iran	Iran_ChL	Chalcolithic	4.500 to 3.500 BCE	ira_CA	purple4	0	Lazaridis et al., 201657
Neolithic	I1671	Iran	Iran_N	Neolithic	9.500 to 5.500 BCE	ira_NE	purple4	16	Lazaridis et al., 201657
Natufian	I0861	Levant	Natufian	Neolithic	13.000 to 9.500 BCE	lev_NA	orangered4	7	Lazaridis et al., 201657
Neolithic	I1944	Iran	Iran_N	Neolithic	9.500 to 5.500 BCE	ira_NE	purple4	16	Lazaridis et al., 201657
Neolithic	I1945	Iran	Iran_N	Neolithic	9.500 to 5.500 BCE	ira_NE	purple4	16	Lazaridis et al., 201657
Neolithic	I1949	Iran	Iran_N	Neolithic	9.500 to 5.500 BCE	ira_NE	purple4	16	Lazaridis et al., 201657
Neolithic	I1951	Iran	Iran_N	Neolithic	9.500 to 5.500 BCE	ira_NE	purple4	16	Lazaridis et al., 201657
Medieval	I1955	Iran	Iran_recent	Medieval/EarlyModern	1.000 to 1.400 AD	iran_MD	purple4	10	Lazaridis et al., 201657
Mesolithic	I1293	Iran	Iran_ME	Mesolithic	9.100 to 8.600 BCE	ira_ME	purple4	6	Lazaridis et al., 201657
Natufian	I1072	Levant	Natufian	Neolithic	13.000 to 9.500 BCE	lev_NA	orangered4	7	Lazaridis et al., 201657
IronAge/Etruscan	CAM001	Italy	Italy_IA	Iron Age	1.100 to 700 BCE	ita_IA/ET	green4	5	Posth et al., 202166
IronAge/Etruscan	CAM002	Italy	Italy_IA	Iron Age	1.100 to 700 BCE	ita_IA/ET	green4	5	Posth et al., 202166
IronAge/Etruscan	CAM003	Italy	Italy_IA	Iron Age	1.100 to 700 BCE	ita_IA/ET	green4	5	Posth et al., 202166
IronAge/Etruscan	CSN001	Italy	Italy_IA	Iron Age	1.100 to 700 BCE	ita_IA/ET	green4	5	Posth et al., 202166
IronAge/Etruscan	CSN002	Italy	Italy_IA	Iron Age	1.100 to 700 BCE	ita_IA/ET	green4	5	Posth et al., 202166
IronAge/Etruscan	CSN003	Italy	Italy_IA	Iron Age	1.100 to 700 BCE	ita_IA/ET	green4	5	Posth et al., 202166
IronAge/Etruscan	CSN004	Italy	Italy_IA	Iron Age	1.100 to 700 BCE	ita_IA/ET	green4	5	Posth et al., 202166
IronAge/Etruscan	CSN005	Italy	Italy_IA	Iron Age	1.100 to 700 BCE	ita_IA/ET	green4	5	Posth et al., 202166
IronAge/Etruscan	CSN006	Italy	Italy_IA	Iron Age	1.100 to 700 BCE	ita_IA/ET	green4	5	Posth et al., 202166
IronAge/Etruscan	CSN007	Italy	Italy_IA	Iron Age	1.100 to 700 BCE	ita_IA/ET	green4	5	Posth et al., 202166
IronAge/Etruscan	CSN008	Italy	Italy_IA	Iron Age	1.100 to 700 BCE	ita_IA/ET	green4	5	Posth et al., 202166
IronAge/Etruscan	CSN009	Italy	Italy_IA	Iron Age	1.100 to 700 BCE	ita_IA/ET	green4	5	Posth et al., 202166
IronAge/Etruscan	CSN010	Italy	Italy_IA	Iron Age	1.100 to 700 BCE	ita_IA/ET	green4	5	Posth et al., 202166
IronAge/Etruscan	CSN013	Italy	Italy_IA	Iron Age	1.100 to 700 BCE	ita_IA/ET	green4	5	Posth et al., 202166
Imperial_Roman_Age	ETR001	Italy	Italy_IRA	Imperial_Roman_Age	27 BCE to 393 AD	ita_IRA	green4	19	Posth et al., 202166
Medieval	ETR003	Italy	Italy_MED_MOD	Medieval/EarlyModern	800 to 1559 AD	ita_MED	green3	10	Posth et al., 202166
IronAge/Etruscan	ETR005	Italy	Italy_IA	Iron Age	1.100 to 700 BCE	ita_IA/ET	green4	5	Posth et al., 202166
Medieval	ETR006	Italy	Italy_MED_MOD	Medieval/EarlyModern	800 to 1559 AD	ita_MED	green3	10	Posth et al., 202166
Medieval	ETR007	Italy	Italy_MED_MOD	Medieval/EarlyModern	800 to 1559 AD	ita_MED	green3	10	Posth et al., 202166
Medieval	ETR010	Italy	Italy_MED_MOD	Medieval/EarlyModern	800 to 1559 AD	ita_MED	green3	10	Posth et al., 202166
Medieval	ETR012	Italy	Italy_MED_MOD	Medieval/EarlyModern	800 to 1559 AD	ita_MED	green3	10	Posth et al., 202166
Medieval	ETR013	Italy	Italy_MED_MOD	Medieval/EarlyModern	800 to 1559 AD	ita_MED	green3	10	Posth et al., 202166
Medieval	ETR014	Italy	Italy_MED_MOD	Medieval/EarlyModern	800 to 1559 AD	ita_MED	green3	10	Posth et al., 202166
Imperial_Roman_Age	ETR016	Italy	Italy_IRA	Imperial_Roman_Age	27 BCE to 393 AD	ita_IRA	green4	19	Posth et al., 202166
IronAge/Etruscan	MAG001	Italy	Italy_IA	Iron Age	1.100 to 700 BCE	ita_IA/ET	green4	5	Posth et al., 202166
IronAge/Etruscan	MAS001	Italy	Italy_IA	Iron Age	1.100 to 700 BCE	ita_IA/ET	green4	5	Posth et al., 202166
Imperial_Roman_Age	MAS002	Italy	Italy_IRA	Imperial_Roman_Age	27 BCE to 393 AD	ita_IRA	green4	19	Posth et al., 202166
Imperial_Roman_Age	MAS003	Italy	Italy_IRA	Imperial_Roman_Age	27 BCE to 393 AD	ita_IRA	green4	19	Posth et al., 202166
IronAge/Etruscan	MAS004	Italy	Italy_IA	Iron Age	1.100 to 700 BCE	ita_IA/ET	green4	5	Posth et al., 202166
Medieval	POP001	Italy	Italy_MED_MOD	Medieval/EarlyModern	800 to 1559 AD	ita_MED	green3	10	Posth et al., 202166
IronAge/Etruscan	PRZ001	Italy	Italy_IA	Iron Age	1.100 to 700 BCE	ita_IA/ET	green4	5	Posth et al., 202166
IronAge/Etruscan	PRZ002	Italy	Italy_IA	Iron Age	1.100 to 700 BCE	ita_IA/ET	green4	5	Posth et al., 202166
IronAge/Etruscan	TAQ001	Italy	Italy_IA	Iron Age	1.100 to 700 BCE	ita_IA/ET	green4	5	Posth et al., 202166
IronAge/Etruscan	TAQ002	Italy	Italy_IA	Iron Age	1.100 to 700 BCE	ita_IA/ET	green4	5	Posth et al., 202166
Medieval	TAQ003	Italy	Italy_MED_MOD	Medieval/EarlyModern	800 to 1559 AD	ita_MED	green3	10	Posth et al., 202166
IronAge/Etruscan	TAQ004	Italy	Italy_IA	Iron Age	1.100 to 700 BCE	ita_IA/ET	green4	5	Posth et al., 202166
IronAge/Etruscan	TAQ005	Italy	Italy_IA	Iron Age	1.100 to 700 BCE	ita_IA/ET	green4	5	Posth et al., 202166
IronAge/Etruscan	TAQ006	Italy	Italy_IA	Iron Age	1.100 to 700 BCE	ita_IA/ET	green4	5	Posth et al., 202166
IronAge/Etruscan	TAQ007	Italy	Italy_IA	Iron Age	1.100 to 700 BCE	ita_IA/ET	green4	5	Posth et al., 202166
IronAge/Etruscan	TAQ008	Italy	Italy_IA	Iron Age	1.100 to 700 BCE	ita_IA/ET	green4	5	Posth et al., 202166
Medieval	TAQ009	Italy	Italy_MED_MOD	Medieval/EarlyModern	800 to 1559 AD	ita_MED	green3	10	Posth et al., 202166
IronAge/Etruscan	TAQ010	Italy	Italy_IA	Iron Age	1.100 to 700 BCE	ita_IA/ET	green4	5	Posth et al., 202166
Medieval	TAQ011	Italy	Italy_MED_MOD	Medieval/EarlyModern	800 to 1559 AD	ita_MED	green3	10	Posth et al., 202166
IronAge/Etruscan	TAQ012	Italy	Italy_IA	Iron Age	1.100 to 700 BCE	ita_IA/ET	green4	5	Posth et al., 202166
IronAge/Etruscan	TAQ013	Italy	Italy_IA	Iron Age	1.100 to 700 BCE	ita_IA/ET	green4	5	Posth et al., 202166
IronAge/Etruscan	TAQ015	Italy	Italy_IA	Iron Age	1.100 to 700 BCE	ita_IA/ET	green4	5	Posth et al., 202166
IronAge/Etruscan	TAQ016	Italy	Italy_IA	Iron Age	1.100 to 700 BCE	ita_IA/ET	green4	5	Posth et al., 202166
IronAge/Etruscan	TAQ017	Italy	Italy_IA	Iron Age	1.100 to 700 BCE	ita_IA/ET	green4	5	Posth et al., 202166
IronAge/Etruscan	TAQ018	Italy	Italy_IA	Iron Age	1.100 to 700 BCE	ita_IA/ET	green4	5	Posth et al., 202166
IronAge/Etruscan	TAQ019	Italy	Italy_IA	Iron Age	1.100 to 700 BCE	ita_IA/ET	green4	5	Posth et al., 202166
Imperial_Roman_Age	TAQ020	Italy	Italy_IRA	Imperial_Roman_Age	27 BCE to 393 AD	ita_IRA	green4	19	Posth et al., 202166
Imperial_Roman_Age	TAQ021	Italy	Italy_IRA	Imperial_Roman_Age	27 BCE to 393 AD	ita_IRA	green4	19	Posth et al., 202166
Medieval	TAQ022	Italy	Italy_MED_MOD	Medieval/EarlyModern	800 to 1559 AD	ita_MED	green3	10	Posth et al., 202166
IronAge/Etruscan	TAQ023	Italy	Italy_IA	Iron Age	1.100 to 700 BCE	ita_IA/ET	green4	5	Posth et al., 202166
IronAge/Etruscan	TAQ024	Italy	Italy_IA	Iron Age	1.100 to 700 BCE	ita_IA/ET	green4	5	Posth et al., 202166
IronAge/Etruscan	UDC_P	Italy	Italy_IA	Iron Age	1.100 to 700 BCE	ita_IA/ET	green4	5	Posth et al., 202166
Medieval	VEN001	Italy	Italy_MED_MOD	Medieval/EarlyModern	800 to 1559 AD	ita_MED	green3	10	Posth et al., 202166
Medieval	VEN005	Italy	Italy_MED_MOD	Medieval/EarlyModern	800 to 1559 AD	ita_MED	green3	10	Posth et al., 202166
Medieval	VEN006	Italy	Italy_MED_MOD	Medieval/EarlyModern	800 to 1559 AD	ita_MED	green3	10	Posth et al., 202166
Medieval	VEN008	Italy	Italy_MED_MOD	Medieval/EarlyModern	800 to 1559 AD	ita_MED	green3	10	Posth et al., 202166
Medieval	VEN009	Italy	Italy_MED_MOD	Medieval/EarlyModern	800 to 1559 AD	ita_MED	green3	10	Posth et al., 202166
Medieval	VEN010	Italy	Italy_MED_MOD	Medieval/EarlyModern	800 to 1559 AD	ita_MED	green3	10	Posth et al., 202166
Medieval	VEN012	Italy	Italy_MED_MOD	Medieval/EarlyModern	800 to 1559 AD	ita_MED	green3	10	Posth et al., 202166
Medieval	VEN013	Italy	Italy_MED_MOD	Medieval/EarlyModern	800 to 1559 AD	ita_MED	green3	10	Posth et al., 202166
Medieval	VEN014	Italy	Italy_MED_MOD	Medieval/EarlyModern	800 to 1559 AD	ita_MED	green3	10	Posth et al., 202166
Medieval	VEN015	Italy	Italy_MED_MOD	Medieval/EarlyModern	800 to 1559 AD	ita_MED	green3	10	Posth et al., 202166
Medieval	VEN016	Italy	Italy_MED_MOD	Medieval/EarlyModern	800 to 1559 AD	ita_MED	green3	10	Posth et al., 202166
Medieval	VEN017	Italy	Italy_MED_MOD	Medieval/EarlyModern	800 to 1559 AD	ita_MED	green3	10	Posth et al., 202166
Medieval	VEN018	Italy	Italy_MED_MOD	Medieval/EarlyModern	800 to 1559 AD	ita_MED	green3	10	Posth et al., 202166
Medieval	VEN021	Italy	Italy_MED_MOD	Medieval/EarlyModern	800 to 1559 AD	ita_MED	green3	10	Posth et al., 202166
Medieval	VEN022	Italy	Italy_MED_MOD	Medieval/EarlyModern	800 to 1559 AD	ita_MED	green3	10	Posth et al., 202166
IronAge/Etruscan	VET001	Italy	Italy_IA	Iron Age	1.100 to 700 BCE	ita_IA/ET	green4	5	Posth et al., 202166
IronAge/Etruscan	VET002	Italy	Italy_IA	Iron Age	1.100 to 700 BCE	ita_IA/ET	green4	5	Posth et al., 202166
IronAge/Etruscan	VET003.4	Italy	Italy_IA	Iron Age	1.100 to 700 BCE	ita_IA/ET	green4	5	Posth et al., 202166
IronAge/Etruscan	VET005	Italy	Italy_IA	Iron Age	1.100 to 700 BCE	ita_IA/ET	green4	5	Posth et al., 202166
IronAge/Etruscan	VET007	Italy	Italy_IA	Iron Age	1.100 to 700 BCE	ita_IA/ET	green4	5	Posth et al., 202166
IronAge/Etruscan	VET008	Italy	Italy_IA	Iron Age	1.100 to 700 BCE	ita_IA/ET	green4	5	Posth et al., 202166
IronAge/Etruscan	VET010	Italy	Italy_IA	Iron Age	1.100 to 700 BCE	ita_IA/ET	green4	5	Posth et al., 202166
IronAge/Etruscan	VEU001	Italy	Italy_IA	Iron Age	1.100 to 700 BCE	ita_IA/ET	green4	5	Posth et al., 202166
IronAge/Etruscan	VOL001	Italy	Italy_IA	Iron Age	1.100 to 700 BCE	ita_IA/ET	green4	5	Posth et al., 202166

## Sheet: Supplementary_Table_3
Supplementary Table S3: results obtained by qpAdm analysis for all the different-way admixture models considered.
	Estimated proportion					Standard deviations
	Anatolia_N	Morocco_Iberomaurusian	Russia_Yamnaya_Samara	Iran_N	WHG	Anatolia_N	Morocco_Iberomaurusian	Russia_Yamnaya_Samara	Iran_N	WHG	nSNPs	p-value
Pompeian	0,431	-0,103	0,029	0,555	0,068	0,086	0,045	0,072	0,089	0,044	92609	1,4315043e-7
Pompeian	0,516	-0,020	0,128	0,377	/	0,078	0,049	0,069	0,092	/	94312	0,0328704693
Pompeian	0,516	/	0,135	0,305	0,044	0,078	/	0,080	0,081	0,054	130484	0,125722511
Pompeian	0,508	-0,064	/	0,498	0,059	0,087	0,045	/	0,074	0,039	95318	0,108994511
Pompeian	0,654	0,045	0,375	/	-0,073	0,075	0,040	0,063	/	0,051	95976	9,81539146e-05
Pompeian	0,585	0,075	0,340	/	/	0,08	0,047	1,732	/	/	98254	0,00362859856
Pompeian	0,618	-0,093	/	0,475	/	0,075	0,049	/	0,074	/	97716	0,751164553
Pompeian	0,861	0,044	/	/	0,095	0,080	0,052	/	/	0,047	99723	3,08243293e-09
Pompeian	0,540	/	0,130	0,316	/	0,068	/	0,061	0,077	/	136589	0,755032432
Pompeian	0,715	/	0,364	/	-0,080	0,058	/	0,064	/	0,050	140756	0,00811971968
Pompeian	0,507	/	/	0,414	0,078	0,087	/	/	0,073	0,042	141067	0.496959

## Sheet: Supplementary_Table_4
Supplementary Table S4: D-statistic results of the form D(Mbuti, Population Test; Pompeian, Italy_IRA) associated standard error, Z-score and number of SNPs used for the analysis.
Outgroup	Populations_TEST	Source.1	Source.2	d	std.err	Z	SNP
Mbuti	Iberia_BA	Pompeian	Italy_IRA	0,001119	0,000336	3,334	222149
Mbuti	Russia_Yamnaya_Samara	Pompeian	Italy_IRA	0.000827	0.000395	2.091	220561
Mbuti	Ukraine_N	Pompeian	Italy_IRA	0,001027	0,000363	2,833	211951
Mbuti	Switzerland_NE	Pompeian	Italy_IRA	0,000929	0,000339	2,742	217358
Mbuti	Iberia_CA	Pompeian	Italy_IRA	0.000905	0.000337	2,689	222127
Mbuti	Mycenaean	Pompeian	Italy_IRA	0.001177	0.00044	2,673	141916
Mbuti	Iran_IA	Pompeian	Italy_IRA	0.001412	0.000531	2,659	199687
Mbuti	Sardinia_Bell_Beaker	Pompeian	Italy_IRA	0.000972	0.000377	2,577	210987
Mbuti	Ukraine_Mesolithic	Pompeian	Italy_IRA	0.001133	0.000442	2,565	193644
Mbuti	Italy_IA	Pompeian	Italy_IRA	0.000811	0.000317	2.555	227202
Mbuti	Hungary_Bell_Beaker	Pompeian	Italy_IRA	0.000879	0.000345	2,549	217570
Mbuti	Italy_BA	Pompeian	Italy_IRA	0.000841	0.000348	2,416	222514
Mbuti	Germany_Corded_Ware	Pompeian	Italy_IRA	0.000894	0.00038	2,354	222801
Mbuti	Spain_Bell_Beaker	Pompeian	Italy_IRA	0.000886	0.000382	2,319	216258
Mbuti	Ukraine_Yamnaya	Pompeian	Italy_IRA	0.001263	0.000552	2,289	165564
Mbuti	Italy_LA	Pompeian	Italy_IRA	0.000712	0.000312	2,286	219213
Mbuti	Germany_LBK_EN	Pompeian	Italy_IRA	0.000761	0.000341	2,230	223869
Mbuti	EHG	Pompeian	Italy_IRA	0.000843	0.000386	2,182	224226
Mbuti	Iberia_NE	Pompeian	Italy_IRA	0.000745	0.000346	2,152	219689
Mbuti	Iberia_HG	Pompeian	Italy_IRA	0.001175	0.000547	2,149	212905
Mbuti	Switzerland_CWC	Pompeian	Italy_IRA	0.000795	0.000374	2,124	210579
Mbuti	Sardinia_NUR	Pompeian	Italy_IRA	0.000709	0.000337	2,105	226520
Mbuti	Italy_MED_MOD	Pompeian	Italy_IRA	0.000638	0.000311	2,052	227183
Mbuti	Germany_Bell_Beaker	Pompeian	Italy_IRA	0.000659	0.000327	2,016	223597
Mbuti	Sardinia_BA	Pompeian	Italy_IRA	0.000701	0.000348	2,015	225167
Mbuti	Germany_BA	Pompeian	Italy_IRA	0.000782	0.000388	2,013	198312
Mbuti	Hungary_NE	Pompeian	Italy_IRA	0.000626	0.000326	1,919	223895
Mbuti	Hungary_Cha	Pompeian	Italy_IRA	0.000672	0.00035	1,917	222475
Mbuti	Sardinia_PU	Pompeian	Italy_IRA	0.000759	0.0004	1,896	214293
Mbuti	Switzerland_IA	Pompeian	Italy_IRA	0.001159	0.000619	1,873	122806
Mbuti	Sardinia_CA	Pompeian	Italy_IRA	0.000665	0.000366	1,819	223615
Mbuti	Iran_recent	Pompeian	Italy_IRA	0.000985	0.000553	1,782	164190
Mbuti	Iberia_ME	Pompeian	Italy_IRA	0.000885	0.000517	1,713	204381
Mbuti	Italy_CA	Pompeian	Italy_IRA	0.000592	0.000361	1,642	227078
Mbuti	Sardinia_IRA	Pompeian	Italy_IRA	0.000911	0.000596	1,530	104463
Mbuti	Italy_NE	Pompeian	Italy_IRA	0.000528	0.000347	1,523	227009
Mbuti	Hungary_KorosEN_HG	Pompeian	Italy_IRA	0.00088	0.000581	1,514	161962
Mbuti	STANKOa	Pompeian	Italy_IRA	0.001092	0.000726	1,504	74022
Mbuti	Anatolia_N	Pompeian	Italy_IRA	0.000519	0.000345	1,502	224387
Mbuti	Russia_Yamnaya	Pompeian	Italy_IRA	0.000791	0.000528	1,500	215246
Mbuti	Russia_Yamnaya_Kalmykia	Pompeian	Italy_IRA	0.000574	0.00039	1,472	218933
Mbuti	Italy_BK	Pompeian	Italy_IRA	0.000689	0.000475	1,452	186676
Mbuti	Villabruna	Pompeian	Italy_IRA	0.000811	0.000561	1,445	191685
Mbuti	Jordan_PPNB	Pompeian	Italy_IRA	0.000978	0.000678	1,443	84052
Mbuti	Iran_ChL	Pompeian	Italy_IRA	0.000546	0.000384	1,421	209484
Mbuti	Sardinia_NE	Pompeian	Italy_IRA	0.00058	0.000413	1,405	205272
Mbuti	France_BK	Pompeian	Italy_IRA	0.000515	0.00037	1,391	200025
Mbuti	France_BA	Pompeian	Italy_IRA	0.001022	0.000748	1,367	74786
Mbuti	Switzerland_BA	Pompeian	Italy_IRA	0.000593	0.000458	1,293	171679
Mbuti	Sardinia_MED	Pompeian	Italy_IRA	0.000545	0.000425	1,281	193324
Mbuti	Natufian	Pompeian	Italy_IRA	0.000753	0.000629	1,197	106193
Mbuti	Anatolia_N_Tepecik_Ciftlik	Pompeian	Italy_IRA	0.000631	0.000527	1,195	164434
Mbuti	Russia_Afanasievo	Pompeian	Italy_IRA	0.000769	0.000689	1,116	90722
Mbuti	France_NE	Pompeian	Italy_IRA	0.00046	0.000416	1,107	202958
Mbuti	Iran_LN	Pompeian	Italy_IRA	0.000713	0.000674	1,059	105922
Mbuti	Iran_HotuIIIb	Pompeian	Italy_IRA	0.0011	0.001161	0,948	30669
Mbuti	Russia_Sintashta_MLBA	Pompeian	Italy_IRA	0.000405	0.00045	0,900	202971
Mbuti	Minoan_Lasithi	Pompeian	Italy_IRA	0.000356	0.000404	0,880	215930
Mbuti	Ukraine_Yamnaya_Ozera	Pompeian	Italy_IRA	0.000459	0.00057	0,806	124125
Mbuti	CHG	Pompeian	Italy_IRA	0.000291	0.000442	0,657	224316
Mbuti	Ukraine_Trypillia_Eneolithic	Pompeian	Italy_IRA	0.000614	0.000971	0,633	44068
Mbuti	Hungary_BA	Pompeian	Italy_IRA	0.000234	0.000375	0,625	219036
Mbuti	Italy_MES	Pompeian	Italy_IRA	0.000242	0.000452	0,536	219132
Mbuti	Iran_N	Pompeian	Italy_IRA	0.000151	0.000355	0,426	227192
Mbuti	Morocco_LN	Pompeian	Italy_IRA	0.000288	0.000788	0,365	62837
Mbuti	WHG	Pompeian	Italy_IRA	0.000151	0.00046	0,327	224382
Mbuti	BK_Switzerland_Sio	Pompeian	Italy_IRA	5e-06	0.000811	0,006	54065
Mbuti	orC_UP	Pompeian	Italy_IRA	-0.001209	0.000863	-1,401	61138
Mbuti	Morocco_Iberomaurusian	Pompeian	Italy_IRA	-0.000352	0.000387	-0,911	223785
Mbuti	Crete_Armenoi	Pompeian	Italy_IRA	-0.001721	0.002001	-0,860	9214
Mbuti	Anatolia_N_Boncuklu	Pompeian	Italy_IRA	-0.000396	0.000518	-0,764	213917
Mbuti	Morocco_EN	Pompeian	Italy_IRA	-0.00038	0.00057	-0,666	131042
Mbuti	Russia_EBA	Pompeian	Italy_IRA	-0.000594	0.000905	-0,656	44272
Mbuti	Russia_Khvalynsk_EN	Pompeian	Italy_IRA	-0.000139	0.000518	-0,268	158366
Mbuti	Minoan_Odigitria	Pompeian	Italy_IRA	-0.000147	0.000773	-0,190	58178

## Sheet: Supplementary_Table_5
Supplementary Table S5: D-statistic results of the form D(Mbuti, Population Test; Pompeian, Russia_MA1_HG) associated standard error, Z-score and number of SNPs used for the analysis.
Outgroup	Populations_TEST	Source.1	Source.2	d	std.err	Z	SNP
Mbuti	Anatolia_N	Pompeian	Russia_MA1_HG	-0.005387	0.000541	-9.957	163976
Mbuti	Hungary_NE	Pompeian	Russia_MA1_HG	-0.004916	0.000539	-9.119	163670
Mbuti	Germany_LBK_EN	Pompeian	Russia_MA1_HG	-0.004972	0.000551	-9.03	163649
Mbuti	Italy_NE	Pompeian	Russia_MA1_HG	-0.004966	0.000553	-8.979	163825
Mbuti	Hungary_Cha	Pompeian	Russia_MA1_HG	-0.0046	0.000542	-8.481	162764
Mbuti	Sardinia_BA	Pompeian	Russia_MA1_HG	-0.004726	0.000561	-8.42	162695
Mbuti	Italy_CA	Pompeian	Russia_MA1_HG	-0.004782	0.000578	-8.267	163844
Mbuti	Sardinia_NUR	Pompeian	Russia_MA1_HG	-0.004226	0.000545	-7.75	163541
Mbuti	Italy_IRA	Pompeian	Russia_MA1_HG	-0.003762	0.000488	-7.709	161378
Mbuti	Sardinia_CA	Pompeian	Russia_MA1_HG	-0.004413	0.000582	-7.586	161682
Mbuti	Minoan_Lasithi	Pompeian	Russia_MA1_HG	-0.004876	0.000679	-7.178	156151
Mbuti	Sardinia_NE	Pompeian	Russia_MA1_HG	-0.004734	0.000671	-7.053	149148
Mbuti	Sardinia_Bell_Beaker	Pompeian	Russia_MA1_HG	-0.004021	0.000584	-6.887	155111
Mbuti	Switzerland_NE	Pompeian	Russia_MA1_HG	-0.00374	0.000562	-6.65	158897
Mbuti	Anatolia_N_Boncuklu	Pompeian	Russia_MA1_HG	-0.00546	0.000828	-6.596	156659
Mbuti	Iberia_CA	Pompeian	Russia_MA1_HG	-0.003471	0.000529	-6.563	162514
Mbuti	Italy_BA	Pompeian	Russia_MA1_HG	-0.003613	0.000559	-6.466	162801
Mbuti	Iberia_NE	Pompeian	Russia_MA1_HG	-0.003523	0.000548	-6.423	160993
Mbuti	France_NE	Pompeian	Russia_MA1_HG	-0.00399	0.00066	-6.046	149518
Mbuti	Sardinia_PU	Pompeian	Russia_MA1_HG	-0.003913	0.000654	-5.985	155266
Mbuti	Anatolia_N_Tepecik_Ciftlik	Pompeian	Russia_MA1_HG	-0.004521	0.00082	-5.517	120613
Mbuti	Italy_LA	Pompeian	Russia_MA1_HG	-0.00282	0.000514	-5.488	156499
Mbuti	Sardinia_MED	Pompeian	Russia_MA1_HG	-0.003807	0.000695	-5.473	140658
Mbuti	Italy_BK	Pompeian	Russia_MA1_HG	-0.003921	0.000731	-5.365	137844
Mbuti	Iran_ChL	Pompeian	Russia_MA1_HG	-0.002346	0.000447	-5.249	151961
Mbuti	Minoan_Odigitria	Pompeian	Russia_MA1_HG	-0.006139	0.001222	-5.024	42585
Mbuti	Mycenaean	Pompeian	Russia_MA1_HG	-0.003363	0.00068	-4.949	102034
Mbuti	Italy_MED_MOD	Pompeian	Russia_MA1_HG	-0.002394	0.000494	-4.842	162378
Mbuti	Italy_IA	Pompeian	Russia_MA1_HG	-0.002463	0.000511	-4.824	156489
Mbuti	Hungary_BA	Pompeian	Russia_MA1_HG	-0.002609	0.000615	-4.241	160494
Mbuti	Jordan_PPNB	Pompeian	Russia_MA1_HG	-0.004186	0.00101	-4.143	62861
Mbuti	Natufian	Pompeian	Russia_MA1_HG	-0.004138	0.001059	-3.908	78073
Mbuti	Iberia_BA	Pompeian	Russia_MA1_HG	-0.002104	0.000549	-3.835	162605
Mbuti	Spain_Bell_Beaker	Pompeian	Russia_MA1_HG	-0.002133	0.000602	-3.542	158531
Mbuti	Morocco_Iberomaurusian	Pompeian	Russia_MA1_HG	-0.002202	0.000646	-3.409	161712
Mbuti	Ukraine_Trypillia_Eneolithic	Pompeian	Russia_MA1_HG	-0.005129	0.001555	-3.298	32813
Mbuti	Sardinia_IRA	Pompeian	Russia_MA1_HG	-0.002812	0.000999	-2.816	76429
Mbuti	Morocco_EN	Pompeian	Russia_MA1_HG	-0.002635	0.000954	-2.761	94622
Mbuti	Iran_N	Pompeian	Russia_MA1_HG	-0.001166	0.000459	-2.54	163974
Mbuti	Hungary_Bell_Beaker	Pompeian	Russia_MA1_HG	-0.001433	0.000577	-2.482	159509
Mbuti	Morocco_LN	Pompeian	Russia_MA1_HG	-0.003125	0.001318	-2.371	45399
Mbuti	CHG	Pompeian	Russia_MA1_HG	-0.001617	0.000711	-2.275	163935
Mbuti	France_BK	Pompeian	Russia_MA1_HG	-0.001273	0.000628	-2.027	147564
Mbuti	Iran_IA	Pompeian	Russia_MA1_HG	-0.001937	0.000989	-1.959	144512
Mbuti	Switzerland_IA	Pompeian	Russia_MA1_HG	-0.001865	0.001006	-1.853	91191
Mbuti	Iran_recent	Pompeian	Russia_MA1_HG	-0.00144	0.000804	-1.792	120353
Mbuti	Crete_Armenoi	Pompeian	Russia_MA1_HG	-0.003882	0.002366	-1.641	6769
Mbuti	Switzerland_BA	Pompeian	Russia_MA1_HG	-0.00121	0.000738	-1.64	126950
Mbuti	BK_Switzerland_Sio	Pompeian	Russia_MA1_HG	-0.001963	0.001361	-1.442	40689
Mbuti	Iran_LN	Pompeian	Russia_MA1_HG	-0.001576	0.001181	-1.334	77716
Mbuti	Germany_BA	Pompeian	Russia_MA1_HG	-0.000526	0.000618	-0.852	145750
Mbuti	Germany_Bell_Beaker	Pompeian	Russia_MA1_HG	-0.000412	0.000511	-0.806	163488
Mbuti	Switzerland_CWC	Pompeian	Russia_MA1_HG	1.2e-05	0.000601	0.02	154154
Mbuti	orC_UP	Pompeian	Russia_MA1_HG	0.000248	0.001418	0.175	44947
Mbuti	Ukraine_Yamnaya_Ozera	Pompeian	Russia_MA1_HG	0.000742	0.001013	0.733	92088
Mbuti	Italy_MES	Pompeian	Russia_MA1_HG	0.000593	0.000766	0.774	156438
Mbuti	France_BA	Pompeian	Russia_MA1_HG	0.000984	0.001223	0.805	55792
Mbuti	Iran_HotuIIIb	Pompeian	Russia_MA1_HG	0.001505	0.001772	0.849	22692
Mbuti	Russia_Sintashta_MLBA	Pompeian	Russia_MA1_HG	0.000622	0.000682	0.912	149416
Mbuti	Villabruna	Pompeian	Russia_MA1_HG	0.001075	0.000915	1.175	141273
Mbuti	Hungary_KorosEN_HG	Pompeian	Russia_MA1_HG	0.001258	0.000916	1.375	120326
Mbuti	WHG	Pompeian	Russia_MA1_HG	0.001236	0.00074	1.67	163971
Mbuti	Russia_EBA	Pompeian	Russia_MA1_HG	0.003283	0.001544	2.126	32361
Mbuti	STANKOa	Pompeian	Russia_MA1_HG	0.003336	0.001289	2.588	54754
Mbuti	Russia_Afanasievo	Pompeian	Russia_MA1_HG	0.002929	0.001131	2.59	67392
Mbuti	Germany_Corded_Ware	Pompeian	Russia_MA1_HG	0.00149	0.000574	2.596	162902
Mbuti	Iberia_HG	Pompeian	Russia_MA1_HG	0.002444	0.000866	2.822	156192
Mbuti	Iberia_ME	Pompeian	Russia_MA1_HG	0.002894	0.000826	3.505	150106
Mbuti	Ukraine_Yamnaya	Pompeian	Russia_MA1_HG	0.00378	0.000926	4.081	122975
Mbuti	Russia_Yamnaya	Pompeian	Russia_MA1_HG	0.004315	0.000889	4.851	157628
Mbuti	Russia_Yamnaya_Kalmykia	Pompeian	Russia_MA1_HG	0.003292	0.00063	5.227	160353
Mbuti	Russia_Yamnaya_Samara	Pompeian	Russia_MA1_HG	0.00414	0.000607	6.823	161317
Mbuti	Ukraine_N	Pompeian	Russia_MA1_HG	0.004152	0.000574	7.23	155751
Mbuti	Russia_Khvalynsk_EN	Pompeian	Russia_MA1_HG	0.006487	0.000855	7.584	116574
Mbuti	Ukraine_Mesolithic	Pompeian	Russia_MA1_HG	0.007236	0.000719	10.058	143027
Mbuti	EHG	Pompeian	Russia_MA1_HG	0.008566	0.000617	13.879	163871

## Sheet: Supplementary_Table_6
Supplementary Table S6: D-statistic results of the form D(Mbuti, Population Test; Source.1, Source.2) associated standard error, Z-score and number of SNPs used for the analysis.
Outgroup	Populations_TEST	Source.1	Source.2	d	std.err	Z	SNP
Mbuti	Iran_N	Pompeian	Italy_IA	-0.000376	0.000364	-1.033	228668
Mbuti	Iran_ChL	Pompeian	Italy_IA	0.000685	0.000388	1.768	210680
Mbuti	Iran_IA	Pompeian	Italy_IA	0.001369	0.000533	2.569	200929
Mbuti	Morocco_EN	Pompeian	Italy_IA	-0.00018	0.000567	-0.318	131896
Mbuti	Morocco_LN	Pompeian	Italy_IA	0.001095	0.000794	1.379	63241
Mbuti	Morocco_Iberomaurusian	Pompeian	Italy_IA	-6.5e-05	0.000389	-0.166	225163
Mbuti	Morocco_Iberomaurusian	Pompeian	WHG	-8.8e-05	0.000483	-0.183	224408
Mbuti	Morocco_EN	Pompeian	WHG	0.000178	0.000696	0.255	131437
Mbuti	Morocco_LN	Pompeian	WHG	-0.000128	0.000936	-0.137	6308
Mbuti	Morocco_Iberomaurusian	Pompeian	Russia_Yamnaya_Samara	-0.001075	0.000419	-2.567	221478
Mbuti	Morocco_EN	Pompeian	Russia_Yamnaya_Samara	-0.001083	0.000641	-1.69	129364
Mbuti	Morocco_LN	Pompeian	Russia_Yamnaya_Samara	-0.001881	0.00092	-2.044	62097

## Sheet: Supplementary_Table_7
Supplementary Table S7: Kraken results including the tax ID; the total classified reads for each tax ID; the percent of the classified reads respect to the total number of sequenced reads; and the total reads mapping to the human strain H37Rv of Mycobacterium tuberculosis.
	taxID	Total Classified Reads	Percent	mapping to H37Rv
Mycobacterium genus	1763	14096	0.0245	161
Mycobacterium tuberculosis complex	77643	403	0.0007	45

## Sheet: Supplementary_Table_8
Supplementary Table S8: results obtained by qpAdm analysis for all the different-way admixture models considered performed on the already published Roman Imperial Age individuals29 using the same parameters applied to Pompeian' individual.
	Estimated proportion					Standard deviation
	Anatolia_N	Morocco_Iberomaurusian	Russia_Yamnaya_Samara	Iran_N	WHG	Anatolia_N	Morocco_Iberomaurusian	Russia_Yamnaya_Samara	Iran_N	WHG	nSNPs	p-value
R111	0.463	/	/	0.37	0.168	0.05	/	/	0.041	0.019	1151342	3.93628e-10
R113	0.602	/	/	0.251	0.147	0.042	/	/	0.039	0.02	1151357	4.47081e-12
R114	0.447	/	/	0.488	0.065	0.054	/	/	0.037	0.024	1151375	8.05997e-06
R115	0.543	/	/	0.411	0.046	0.036	/	/	0.032	0.02	1151366	4.43335e-10
R116	0.18	/	/	0.484	0.336	0.079	/	/	0.061	0.028	1151363	9.4103e-23
R123	0.642	/	/	0.291	0.067	0.061	/	/	0.05	0.022	1151358	0.00296981
R125	0.667	/	/	0.299	0.034	0.061	/	/	0.036	0.032	1151354	2.50187e-06
R126	0.618	/	/	0.372	0.01	0.059	/	/	0.049	0.023	1151358	0.0753858
R128	0.394	/	/	0.527	0.079	0.043	/	/	0.035	0.023	1151353	6.57723e-10
R131	0.501	/	/	0.362	0.137	0.069	/	/	0.052	0.027	1151343	0.0166838
R132	0.516	/	/	0.375	0.109	0.061	/	/	0.051	0.021	1151362	5.40221e-16
R1543	0.513	/	/	0.407	0.079	0.05	/	/	0.039	0.023	1151358	0.0366277
R1544	0.57	/	/	0.363	0.067	0.061	/	/	0.046	0.027	1151360	0.00321696
R1545	0.546	/	/	0.412	0.042	0.036	/	/	0.032	0.016	1151374	0.000576126
R1547	0.674	/	/	0.366	-0.04	0.075	/	/	0.057	0.023	1151345	0.0013691
R1548	0.412	/	/	0.447	0.141	0.057	/	/	0.046	0.027	1151351	7.12369e-09
R1549	0.435	/	/	0.402	0.163	0.044	/	/	0.042	0.017	1151360	2.27991e-06
R1550	0.479	/	/	0.481	0.04	0.048	/	/	0.033	0.027	1151362	0.000369796
R1551	0.608	/	/	0.408	-0.016	0.061	/	/	0.037	0.028	1151359	7.43679e-08
R37	0.365	/	/	0.266	0.369	0.034	/	/	0.036	0.026	1151359	1.02877e-18
R38	0.641	/	/	0.353	0.006	0.059	/	/	0.047	0.02	1151363	0.000103171
R39	0.504	/	/	0.397	0.099	0.047	/	/	0.036	0.02	1151376	1.64922e-06
R40	0.586	/	/	0.38	0.034	0.034	/	/	0.032	0.023	1151358	0.00860753
R41	0.604	/	/	0.347	0.048	0.044	/	/	0.036	0.016	1151360	0.164816
R42	0.597	/	/	0.428	-0.026	0.043	/	/	0.038	0.016	1151386	0.462071
R436	0.477	/	/	0.433	0.09	0.041	/	/	0.037	0.016	1151371	6.07339e-07
R43	0.596	/	/	0.401	0.004	0.055	/	/	0.041	0.017	1151373	0.00413407
R44	0.596	/	/	0.365	0.039	0.05	/	/	0.037	0.023	1151360	2.69336e-06
R45	0.627	/	/	0.322	0.051	0.039	/	/	0.025	0.017	1151362	0.000553076
R47	0.547	/	/	0.38	0.073	0.045	/	/	0.04	0.011	1151361	5.63931e-06
R49	0.5	/	/	0.391	0.109	0.031	/	/	0.027	0.028	1151372	1.26965e-06
R50	0.489	/	/	0.446	0.065	0.055	/	/	0.041	0.021	1151367	0.00394764
R51	0.591	/	/	0.32	0.09	0.048	/	/	0.039	0.023	1151354	6.83013e-06
R66	0.474	/	/	0.424	0.102	0.051	/	/	0.042	0.017	1151343	0.00435369
R67	0.424	/	/	0.537	0.039	0.064	/	/	0.045	0.026	1151377	1.1656e-06
R68	0.433	/	/	0.517	0.05	0.038	/	/	0.035	0.016	1151369	0.0848444
R69	0.55	/	/	0.362	0.088	0.04	/	/	0.026	0.024	1151380	2.20136e-07
R70	0.587	/	/	0.403	0.01	0.05	/	/	0.039	0.018	1151364	9.00865e-05
R71	0.489	/	/	0.428	0.083	0.058	/	/	0.044	0.021	1151354	8.8074e-07
R72	0.555	/	/	0.411	0.034	0.057	/	/	0.049	0.019	1151357	0.2979
R73	0.555	/	/	0.38	0.065	0.044	/	/	0.034	0.016	1151367	0.00234649
R75	0.501	/	/	0.477	0.022	0.046	/	/	0.041	0.018	1151351	0.00359082
R76	0.422	/	/	0.548	0.03	0.041	/	/	0.033	0.022	1151357	0.00111267
R78	0.65	/	/	0.305	0.044	0.05	/	/	0.043	0.02	1151360	0.029301
R80	0.637	/	/	0.359	0.004	0.037	/	/	0.029	0.024	1151373	1.25107e-09
R81	0.616	/	/	0.339	0.045	0.049	/	/	0.036	0.025	1151343	0.000225378
R835	0.622	/	/	0.263	0.115	0.052	/	/	0.049	0.022	1151338	0.000347926
R836	0.478	/	/	0.399	0.123	0.052	/	/	0.047	0.018	1151349	8.05012e-11
R111	0.602	/	0.387	/	0.011	0.034	/	0.035	/	0.019	1142451	0.0194575
R113	0.577	/	0.393	/	0.03	0.038	/	0.048	/	0.022	1142475	0.000262628
R114	0.653	/	0.452	/	-0.105	0.037	/	0.042	/	0.019	1143062	1.51192e-11
R115	0.652	/	0.462	/	-0.114	0.039	/	0.04	/	0.032	1143028	3.60534e-07
R116	0.425	/	0.501	/	0.074	0.029	/	0.032	/	0.019	1142996	0.000210679
R123	0.796	/	0.262	/	-0.058	0.04	/	0.047	/	0.027	1142579	0.00123759
R125	0.718	/	0.322	/	-0.04	0.041	/	0.034	/	0.027	1142589	5.31084e-07
R126	0.864	/	0.202	/	-0.066	0.04	/	0.044	/	0.022	1142981	2.35331e-07
R128	0.645	/	0.464	/	-0.11	0.04	/	0.034	/	0.029	1142898	5.95442e-13
R131	0.731	/	0.27	/	-0.001	0.049	/	0.051	/	0.02	1142450	1.66435e-05
R132	0.876	/	0.096	/	0.028	0.036	/	0.036	/	0.023	1143327	5.73297e-25
R1543	0.841	/	0.205	/	-0.045	0.079	/	0.085	/	0.039	1142912	5.6755e-17
R1544	0.822	/	0.216	/	-0.037	0.046	/	0.038	/	0.03	1142865	1.09182e-05
R1545	0.594	/	0.501	/	-0.095	0.027	/	0.031	/	0.019	1143267	2.35765e-10
R1547	0.902	/	0.245	/	-0.147	0.038	/	0.04	/	0.021	1142740	1.62891e-06
R1548	0.615	/	0.412	/	-0.027	0.039	/	0.06	/	0.032	1142846	9.65014e-11
R1549	0.479	/	0.429	/	0.092	0.037	/	0.043	/	0.019	1142960	5.61172e-06
R1550	0.702	/	0.463	/	-0.165	0.051	/	0.039	/	0.047	1142826	8.02196e-14
R1551	0.785	/	0.389	/	-0.174	0.05	/	0.037	/	0.022	1142737	1.05459e-08
R37	0.451	/	0.366	/	0.183	0.019	/	0.029	/	0.022	1142794	0.0524811
R38	0.912	/	0.216	/	-0.129	0.033	/	0.041	/	0.03	1143048	2.08558e-09
R39	0.956	/	0.134	/	-0.09	0.019	/	0.048	/	0.041	1143291	1.89255e-28
R40	0.539	/	0.492	/	-0.031	0.045	/	0.054	/	0.034	1142894	9.72809e-09
R41	0.796	/	0.243	/	-0.039	0.047	/	0.047	/	0.014	1142997	2.24318e-09
R42	0.881	/	0.259	/	-0.141	0.032	/	0.038	/	0.024	1143701	9.55737e-10
R436	0.523	/	0.47	/	0.007	0.045	/	0.048	/	0.021	1143259	5.33079e-10
R43	0.822	/	0.346	/	-0.168	0.039	/	0.041	/	0.014	1143308	1.16833e-05
R44	0.728	/	0.327	/	-0.054	0.042	/	0.031	/	0.032	1142967	3.39496e-05
R45	0.975	/	0.191	/	-0.166	0.029	/	0.039	/	0.019	1142945	6.23275e-31
R47	0.651	/	0.378	/	-0.029	0.033	/	0.04	/	0.016	1143064	7.82258e-06
R49	0.478	/	0.495	/	0.027	0.027	/	0.033	/	0.03	1143128	3.33586e-06
R50	0.668	/	0.328	/	0.004	0.044	/	0.034	/	0.021	1143165	1.03605e-05
R51	0.692	/	0.324	/	-0.016	0.035	/	0.042	/	0.022	1142944	1.5869e-05
R66	0.737	/	0.317	/	-0.054	0.033	/	0.044	/	0.021	1142399	5.13115e-10
R67	0.664	/	0.464	/	-0.128	0.053	/	0.049	/	0.023	1143312	7.38416e-16
R68	0.697	/	0.381	/	-0.078	0.035	/	0.035	/	0.017	1143145	2.57829e-10
R69	0.638	/	0.432	/	-0.07	0.034	/	0.03	/	0.03	1143296	0.0141537
R70	0.695	/	0.385	/	-0.08	0.04	/	0.035	/	0.017	1142978	1.8912e-09
R71	0.747	/	0.341	/	-0.088	0.037	/	0.038	/	0.015	1142705	4.14077e-10
R72	0.884	/	0.216	/	-0.1	0.034	/	0.039	/	0.026	1142645	4.47531e-09
R73	0.711	/	0.373	/	-0.084	0.038	/	0.042	/	0.014	1142859	1.64183e-06
R75	0.722	/	0.425	/	-0.146	0.04	/	0.043	/	0.033	1142400	2.52205e-07
R76	0.687	/	0.421	/	-0.108	0.041	/	0.036	/	0.028	1142558	3.01394e-07
R78	0.871	/	0.166	/	-0.037	0.036	/	0.039	/	0.024	1143017	2.31163e-05
R80	0.798	/	0.286	/	-0.084	0.065	/	0.048	/	0.038	1143412	3.07774e-27
R81	0.844	/	0.354	/	-0.198	0.038	/	0.049	/	0.03	1142290	1.50432e-07
R835	0.711	/	0.254	/	0.034	0.036	/	0.053	/	0.033	1142504	0.00399559
R836	0.604	/	0.436	/	-0.04	0.031	/	0.043	/	0.024	1142387	0.00924019
R111	0.544	/	0.368	0.088	/	0.046	/	0.034	0.043	/	1151335	0.0886605
R113	0.52	/	0.359	0.12	/	0.039	/	0.042	0.04	/	1151350	0.00800737
R114	0.431	/	0.22	0.349	/	0.035	/	0.031	0.034	/	1151369	0.740502
R115	0.473	/	0.238	0.29	/	0.035	/	0.038	0.042	/	1151359	0.00377984
R116	0.468	/	0.567	-0.035	/	0.039	/	0.033	0.041	/	1151356	1.53689e-06
R123	0.681	/	0.134	0.185	/	0.051	/	0.039	0.046	/	1151352	0.0981127
R125	0.583	/	0.209	0.209	/	0.039	/	0.039	0.032	/	1151347	0.181046
R126	0.635	/	0.011	0.354	/	0.049	/	0.04	0.055	/	1151352	0.10193
R128	0.393	/	0.206	0.401	/	0.036	/	0.043	0.052	/	1151346	1.02681e-06
R131	0.582	/	0.214	0.204	/	0.058	/	0.045	0.048	/	1151336	0.0570803
R132	0.713	/	0.018	0.269	/	0.056	/	0.043	0.069	/	1151355	2.53852e-21
R1543	0.502	/	0.153	0.344	/	0.053	/	0.05	0.037	/	1151351	0.126718
R1544	0.599	/	0.165	0.237	/	0.049	/	0.04	0.044	/	1151353	0.423606
R1545	0.541	/	0.147	0.312	/	0.033	/	0.038	0.038	/	1151367	0.0648756
R1547	0.539	/	0.046	0.415	/	0.048	/	0.038	0.044	/	1151338	0.00296027
R1548	0.471	/	0.286	0.244	/	0.035	/	0.031	0.034	/	1151345	0.876796
R1549	0.461	/	0.484	0.055	/	0.059	/	0.083	0.113	/	1151353	1.80811e-10
R1550	0.452	/	0.139	0.409	/	0.038	/	0.046	0.041	/	1151355	0.0630281
R1551	0.481	/	0.134	0.385	/	0.033	/	0.042	0.03	/	1151352	1.53048e-05
R37	0.408	/	0.465	0.127	/	0.023	/	0.026	0.031	/	1151352	1.82992e-12
R38	0.556	/	0.082	0.361	/	0.045	/	0.028	0.039	/	1151356	0.00757579
R39	0.469	/	0.184	0.348	/	0.039	/	0.025	0.025	/	1151370	0.118824
R40	0.517	/	0.168	0.315	/	0.038	/	0.053	0.043	/	1151351	0.510439
R41	0.624	/	0.095	0.281	/	0.045	/	0.05	0.043	/	1151353	0.144788
R42	0.575	/	-0.062	0.487	/	0.037	/	0.033	0.046	/	1151380	0.640721
R436	0.437	/	0.292	0.271	/	0.043	/	0.054	0.05	/	1151365	6.08578e-05
R43	0.53	/	0.075	0.395	/	0.04	/	0.032	0.029	/	1151367	0.0282138
R44	0.604	/	0.188	0.209	/	0.033	/	0.034	0.038	/	1151353	0.373259
R45	0.695	/	0.026	0.279	/	0.035	/	0.031	0.018	/	1151355	0.00136625
R47	0.528	/	0.274	0.198	/	0.042	/	0.033	0.04	/	1151354	0.0319394
R49	0.49	/	0.274	0.236	/	0.025	/	0.049	0.042	/	1151366	0.107149
R50	0.581	/	0.167	0.252	/	0.036	/	0.046	0.052	/	1151360	0.252564
R51	0.613	/	0.21	0.178	/	0.041	/	0.039	0.042	/	1151347	0.0139613
R66	0.52	/	0.2	0.28	/	0.041	/	0.028	0.036	/	1151336	0.160953
R67	0.406	/	0.12	0.474	/	0.049	/	0.049	0.04	/	1151370	7.89574e-05
R68	0.487	/	0.089	0.424	/	0.036	/	0.036	0.05	/	1151362	0.33331
R69	0.554	/	0.284	0.162	/	0.028	/	0.042	0.037	/	1151373	0.101948
R70	0.544	/	0.135	0.321	/	0.042	/	0.052	0.043	/	1151357	0.00123251
R71	0.526	/	0.179	0.295	/	0.043	/	0.035	0.037	/	1151347	9.46432e-05
R72	0.56	/	0.083	0.357	/	0.048	/	0.028	0.045	/	1151350	0.862013
R73	0.562	/	0.163	0.275	/	0.037	/	0.035	0.032	/	1151360	0.0632464
R75	0.522	/	0.074	0.404	/	0.041	/	0.035	0.049	/	1151344	0.02332
R76	0.451	/	0.13	0.419	/	0.033	/	0.041	0.057	/	1151350	0.119514
R78	0.65	/	0.093	0.257	/	0.044	/	0.034	0.043	/	1151354	0.671078
R80	0.593	/	0.039	0.368	/	0.036	/	0.055	0.043	/	1151366	2.71589e-09
R81	0.579	/	0.12	0.301	/	0.038	/	0.035	0.032	/	1151336	0.104458
R835	0.602	/	0.241	0.157	/	0.051	/	0.036	0.051	/	1151331	0.246986
R836	0.506	/	0.306	0.187	/	0.042	/	0.031	0.049	/	1151342	0.284164
R111	0.959	-0.017	/	/	0.057	0.048	0.021	/	/	0.03	1142451	6.86914e-27
R113	0.918	-0.035	/	/	0.118	0.033	0.017	/	/	0.022	1142475	5.92184e-23
R114	0.92	0.085	/	/	-0.005	0.044	0.025	/	/	0.023	1143062	6.70429e-33
R115	1.068	-0.042	/	/	-0.026	0.037	0.019	/	/	0.025	1143028	5.13508e-35
R116	0.734	0.031	/	/	0.235	0.043	0.018	/	/	0.031	1142996	4.10247e-44
R123	0.973	0.012	/	/	0.016	0.035	0.017	/	/	0.023	1142579	1.92821e-11
R125	1.102	-0.065	/	/	-0.038	0.036	0.022	/	/	0.034	1142589	5.62373e-22
R126	0.917	0.078	/	/	0.005	0.033	0.023	/	/	0.023	1142981	4.14486e-12
R128	1.263	-0.081	/	/	-0.182	0.046	0.012	/	/	0.038	1142898	1.98961e-33
R131	0.921	0.051	/	/	0.029	0.035	0.019	/	/	0.024	1142450	1.55239e-11
R132	0.695	0.251	/	/	0.054	0.031	0.028	/	/	0.018	1143327	3.19976e-08
R1543	0.852	0.105	/	/	0.042	0.06	0.031	/	/	0.038	1142912	1.10703e-19
R1544	1.065	0	/	/	-0.065	0.037	0.015	/	/	0.031	1142865	3.47777e-12
R1545	0.867	0.081	/	/	0.052	0.022	0.01	/	/	0.019	1143267	3.2245e-39
R1547	1.098	0.041	/	/	-0.139	0.034	0.019	/	/	0.023	1142740	2.19369e-16
R1548	0.82	0.023	/	/	0.156	0.038	0.017	/	/	0.026	1142846	1.80303e-29
R1549	0.854	0.064	/	/	0.081	0.025	0.023	/	/	0.023	1142960	9.96908e-20
R1550	0.754	0.194	/	/	0.052	0.057	0.025	/	/	0.042	1142826	7.36552e-37
R1551	1.284	-0.003	/	/	-0.281	0.035	0.018	/	/	0.024	1142737	5.99405e-27
R37	0.6	-0.02	/	/	0.42	0.044	0.024	/	/	0.027	1142794	8.41928e-29
R38	1.132	-0.028	/	/	-0.104	0.038	0.018	/	/	0.026	1143048	8.78764e-17
R39	0.885	0.045	/	/	0.069	0.049	0.016	/	/	0.036	1143291	6.26898e-35
R40	0.831	0.101	/	/	0.067	0.029	0.016	/	/	0.027	1142894	5.26359e-22
R41	0.936	0.092	/	/	-0.028	0.029	0.022	/	/	0.015	1142997	3.81268e-13
R42	0.933	0.103	/	/	-0.036	0.04	0.025	/	/	0.024	1143701	1.38013e-19
R436	0.876	0.049	/	/	0.075	0.042	0.027	/	/	0.022	1143259	1.01507e-32
R43	1.11	0.026	/	/	-0.136	0.032	0.023	/	/	0.016	1143308	1.38647e-21
R44	1.088	-0.006	/	/	-0.082	0.041	0.016	/	/	0.032	1142967	4.13355e-27
R45	0.958	0.066	/	/	-0.024	0.028	0.009	/	/	0.022	1142945	1.76034e-27
R47	1.007	-0.02	/	/	0.013	0.038	0.024	/	/	0.016	1143064	3.68825e-25
R49	0.669	0.067	/	/	0.263	0.039	0.021	/	/	0.031	1143128	2.83829e-37
R50	0.981	0.075	/	/	-0.057	0.032	0.02	/	/	0.023	1143165	1.82497e-16
R51	0.961	-0.005	/	/	0.044	0.03	0.018	/	/	0.024	1142944	2.36684e-16
R66	0.866	0.029	/	/	0.104	0.038	0.015	/	/	0.026	1142399	3.12038e-27
R67	0.999	0.089	/	/	-0.088	0.038	0.016	/	/	0.03	1143312	1.62771e-25
R68	1.058	0.02	/	/	-0.078	0.026	0.019	/	/	0.018	1143145	9.8133e-39
R69	0.976	0.026	/	/	-0.002	0.043	0.017	/	/	0.031	1143296	2.91231e-36
R70	1	0.088	/	/	-0.089	0.025	0.018	/	/	0.015	1142978	3.76093e-22
R71	1.21	-0.106	/	/	-0.104	0.036	0.022	/	/	0.02	1142705	6.4307e-25
R72	0.931	0.098	/	/	-0.029	0.031	0.015	/	/	0.023	1142645	1.03332e-16
R73	0.813	0.161	/	/	0.027	0.037	0.025	/	/	0.016	1142859	1.40208e-20
R75	1.046	0.004	/	/	-0.05	0.043	0.016	/	/	0.032	1142400	2.49953e-31
R76	1.135	-0.046	/	/	-0.09	0.033	0.01	/	/	0.032	1142558	4.63293e-33
R78	0.995	-0.002	/	/	0.007	0.039	0.018	/	/	0.027	1143017	1.95144e-11
R80	0.816	0.173	/	/	0.011	0.035	0.016	/	/	0.027	1143412	3.89029e-21
R81	1.105	-0.029	/	/	-0.076	0.047	0.021	/	/	0.035	1142290	4.48998e-26
R835	0.871	-0.011	/	/	0.139	0.03	0.015	/	/	0.026	1142504	1.22075e-10
R836	0.981	-0.076	v	/	0.095	0.035	0.018	/	/	0.023	1142387	1.77631e-26
R111	0.731	-0.139	/	0.408	/	0.044	0.017	/	0.052	/	1151335	1.09577e-08
R113	0.691	-0.097	/	0.406	/	0.034	0.011	/	0.035	/	1151350	7.01434e-06
R114	0.587	0.002	/	0.411	/	0.032	0.015	/	0.038	/	1151369	5.58359e-08
R115	0.575	-0.018	/	0.443	/	0.039	0.011	/	0.037	/	1151359	9.8983e-10
R116	0.862	-0.018	/	0.156	/	0.057	0.015	/	0.057	/	1151356	8.51797e-55
R123	0.76	-0.052	/	0.293	/	0.046	0.016	/	0.053	/	1151352	0.042018
R125	0.753	-0.06	/	0.307	/	0.031	0.02	/	0.033	/	1151347	0.000986009
R126	0.562	0.043	/	0.395	/	0.049	0.02	/	0.048	/	1151352	0.00311749
R128	0.563	-0.075	/	0.512	/	0.035	0.012	/	0.034	/	1151346	0.0199711
R131	0.69	-0.004	/	0.314	/	0.061	0.021	/	0.073	/	1151336	3.55116e-06
R132	0.522	0.26	/	0.218	/	0.053	0.027	/	0.049	/	1151355	4.5181e-05
R1543	0.626	-0.006	/	0.38	/	0.042	0.023	/	0.045	/	1151351	0.00265606
R1544	0.689	-0.013	/	0.324	/	0.044	0.012	/	0.045	/	1151353	0.00466789
R1545	0.561	-0.034	/	0.472	/	0.027	0.013	/	0.03	/	1151367	0.0247178
R1547	0.555	0.037	/	0.408	/	0.041	0.018	/	0.044	/	1151338	0.000351283
R1548	0.592	-0.064	/	0.472	/	0.033	0.011	/	0.034	/	1151345	2.64133e-05
R1549	0.495	0.09	/	0.415	/	0.059	0.019	/	0.068	/	1151353	2.47945e-16
R1550	0.499	0.012	/	0.489	/	0.032	0.021	/	0.04	/	1151355	0.00129812
R1551	0.562	-0.068	/	0.505	/	0.022	0.014	/	0.026	/	1151352	0.0223709
R37	0.584	-0.092	/	0.508	/	0.035	0.018	/	0.032	/	1151352	9.73896e-55
R38	0.583	-0.025	/	0.442	/	0.044	0.01	/	0.048	/	1151356	0.00320128
R39	0.625	-0.05	/	0.425	/	0.031	0.01	/	0.035	/	1151370	0.000161501
R40	0.601	0.011	/	0.388	/	0.032	0.018	/	0.039	/	1151351	0.00280551
R41	0.666	0.022	/	0.312	/	0.038	0.017	/	0.038	/	1151353	0.0382643
R42	0.521	0.063	/	0.416	/	0.041	0.022	/	0.039	/	1151380	0.166545
R436	0.558	-0.037	/	0.478	/	0.039	0.019	/	0.041	/	1151365	1.02363e-10
R43	0.556	0.01	/	0.434	/	0.031	0.017	/	0.029	/	1151367	0.000326465
R44	0.656	-0.069	/	0.413	/	0.031	0.013	/	0.034	/	1151353	0.117148
R45	0.735	0.019	/	0.247	/	0.02	0.01	/	0.025	/	1151355	0.0013219
R47	0.668	-0.013	/	0.345	/	0.054	0.018	/	0.045	/	1151354	6.72866e-15
R49	0.552	-0.04	/	0.488	/	0.024	0.014	/	0.029	/	1151366	2.76696e-06
R50	0.616	-0.003	/	0.387	/	0.037	0.015	/	0.041	/	1151360	0.00211735
R51	0.69	-0.047	/	0.357	/	0.034	0.013	/	0.035	/	1151347	0.00155857
R66	0.611	-0.063	/	0.452	/	0.034	0.012	/	0.04	/	1151336	0.00170693
R67	0.476	0.011	/	0.513	/	0.039	0.015	/	0.047	/	1151370	1.15975e-06
R68	0.484	0.009	/	0.507	/	0.039	0.015	/	0.037	/	1151362	0.0261501
R69	0.661	-0.063	/	0.402	/	0.023	0.015	/	0.028	/	1151373	0.000307094
R70	0.568	0.006	/	0.426	/	0.034	0.018	/	0.036	/	1151357	2.15466e-05
R71	0.672	-0.07	/	0.398	/	0.041	0.013	/	0.039	/	1151347	0.00518915
R72	0.552	-0.004	/	0.452	/	0.053	0.015	/	0.061	/	1151350	0.041952
R73	0.657	0.084	/	0.259	/	0.034	0.024	/	0.041	/	1151360	1.30865e-06
R75	0.492	-0.011	/	0.519	/	0.042	0.012	/	0.044	/	1151344	0.00236532
R76	0.509	-0.039	/	0.53	/	0.046	0.014	/	0.039	/	1151350	0.0194825
R78	0.689	-0.036	/	0.347	/	0.042	0.013	/	0.043	/	1151354	0.194508
R80	0.576	0.13	/	0.293	/	0.029	0.019	/	0.03	/	1151366	0.000139428
R81	0.626	-0.061	/	0.435	/	0.034	0.019	/	0.042	/	1151336	0.204615
R835	0.691	-0.024	/	0.333	/	0.055	0.015	/	0.058	/	1151331	4.71097e-08
R836	0.671	-0.075	/	0.404	/	0.049	0.016	/	0.049	/	1151342	6.92141e-13
R111	0.485	0.07	0.445	/	/	0.051	0.021	0.037	/	/	1142443	0.00230847
R113	0.51	0.028	0.462	/	/	0.044	0.011	0.039	/	/	1142467	0.000313364
R114	0.518	0.118	0.364	/	/	0.039	0.015	0.035	/	/	1143055	6.21327e-10
R115	0.499	0.071	0.43	/	/	0.043	0.019	0.034	/	/	1143020	3.44425e-09
R116	0.334	0.063	0.603	/	/	0.04	0.018	0.03	/	/	1142988	2.23711e-06
R123	0.813	0.022	0.165	/	/	0.044	0.015	0.039	/	/	1142572	2.23613e-05
R125	0.578	0.059	0.363	/	/	0.046	0.022	0.033	/	/	1142581	1.5983e-08
R126	0.722	0.106	0.172	/	/	0.048	0.019	0.041	/	/	1142974	3.49554e-08
R128	0.599	-0.004	0.405	/	/	0.053	0.013	0.044	/	/	1142890	1.30828e-17
R131	0.58	0.078	0.342	/	/	0.06	0.018	0.051	/	/	1142442	0.00183883
R132	0.472	0.314	0.215	/	/	0.05	0.025	0.039	/	/	1143319	0.006129
R1543	0.432	0.168	0.4	/	/	0.054	0.017	0.05	/	/	1142904	1.44972e-06
R1544	0.733	0.045	0.223	/	/	0.049	0.015	0.041	/	/	1142857	5.17326e-06
R1545	0.565	0.066	0.369	/	/	0.034	0.013	0.035	/	/	1143259	4.12302e-14
R1547	0.656	0.1	0.243	/	/	0.06	0.02	0.045	/	/	1142732	1.72272e-14
R1548	0.372	0.109	0.518	/	/	0.05	0.016	0.039	/	/	1142839	0.000368007
R1549	0.453	0.104	0.444	/	/	0.041	0.017	0.042	/	/	1142952	7.12958e-05
R1550	0.48	0.156	0.364	/	/	0.034	0.019	0.033	/	/	1142818	3.32859e-08
R1551	0.475	0.073	0.452	/	/	0.035	0.015	0.032	/	/	1142729	9.40686e-26
R37	0.395	0.072	0.534	/	/	0.024	0.014	0.02	/	/	1142786	2.492e-11
R38	0.764	0.055	0.181	/	/	0.041	0.013	0.033	/	/	1143040	5.58929e-12
R39	0.829	0.046	0.125	/	/	0.032	0.012	0.023	/	/	1143284	1.07743e-29
R40	0.558	0.081	0.361	/	/	0.045	0.017	0.049	/	/	1142886	2.92936e-07
R41	0.588	0.12	0.292	/	/	0.06	0.022	0.049	/	/	1142989	6.14627e-07
R42	0.641	0.157	0.202	/	/	0.049	0.024	0.033	/	/	1143694	1.1894e-11
R436	0.503	0.059	0.438	/	/	0.053	0.022	0.046	/	/	1143252	3.12364e-11
R43	0.858	0.104	0.038	/	/	0.07	0.027	0.058	/	/	1143301	1.0223e-35
R44	0.639	0.036	0.325	/	/	0.035	0.012	0.031	/	/	1142959	6.80623e-06
R45	0.58	0.123	0.297	/	/	0.032	0.007	0.027	/	/	1142937	0.000156992
R47	0.419	0.122	0.459	/	/	0.042	0.018	0.032	/	/	1143056	4.05682e-05
R49	0.45	0.07	0.479	/	/	0.025	0.014	0.027	/	/	1143121	0.000164188
R50	0.631	0.063	0.305	/	/	0.034	0.015	0.032	/	/	1143157	0.00127352
R51	0.674	0.029	0.297	/	/	0.043	0.016	0.036	/	/	1142936	2.85676e-06
R66	0.621	0.059	0.32	/	/	0.039	0.012	0.032	/	/	1142391	1.0387e-08
R67	0.403	0.14	0.457	/	/	0.058	0.016	0.054	/	/	1143304	1.90514e-11
R68	0.632	0.07	0.298	/	/	0.035	0.015	0.031	/	/	1143137	5.80087e-15
R69	0.591	0.037	0.372	/	/	0.032	0.013	0.028	/	/	1143288	0.000246866
R70	0.52	0.103	0.377	/	/	0.052	0.021	0.045	/	/	1142970	1.94512e-10
R71	0.704	0.015	0.281	/	/	0.05	0.019	0.04	/	/	1142697	2.56888e-17
R72	0.768	0.078	0.154	/	/	0.039	0.013	0.035	/	/	1142637	3.4154e-09
R73	0.528	0.161	0.311	/	/	0.039	0.019	0.035	/	/	1142851	0.00164275
R75	0.456	0.107	0.438	/	/	0.047	0.016	0.038	/	/	1142392	1.02864e-06
R76	0.588	0.017	0.395	/	/	0.056	0.017	0.044	/	/	1142550	2.18862e-12
R78	0.737	0.04	0.223	/	/	0.054	0.017	0.043	/	/	1143010	1.46414e-06
R80	0.521	0.17	0.31	/	/	0.031	0.016	0.028	/	/	1143404	0.00103417
R81	0.729	0.081	0.191	/	/	0.042	0.018	0.033	/	/	1142282	1.03927e-15
R835	0.606	0.079	0.315	/	/	0.04	0.017	0.032	/	/	1142496	0.195005
R836	0.568	0.028	0.404	/	/	0.037	0.014	0.029	/	/	1142379	0.000745838
R111	0.495	/	0.347	0.105	0.053	0.05	/	0.041	0.05	0.022	1151342	0.000751843
R113	0.498	/	0.356	0.116	0.03	0.036	/	0.051	0.039	0.022	1151357	1.29491e-05
R114	0.403	/	0.241	0.36	-0.004	0.041	/	0.037	0.038	0.021	1151375	3.25279e-05
R115	0.569	/	0.297	0.164	-0.03	0.044	/	0.05	0.051	0.03	1151366	2.5301e-07
R116	0.269	/	0.32	0.248	0.163	0.054	/	0.039	0.051	0.025	1151363	1.34184e-07
R123	0.488	/	0.041	0.38	0.091	0.06	/	0.053	0.069	0.03	1151358	4.04937e-09
R125	0.578	/	0.221	0.16	0.041	0.05	/	0.038	0.035	0.026	1151354	0.000361155
R126	0.624	/	0.107	0.267	0.002	0.059	/	0.048	0.063	0.027	1151358	7.31547e-05
R128	0.324	/	0.084	0.485	0.107	0.04	/	0.07	0.063	0.035	1151353	1.9051e-13
R131	0.428	/	0.132	0.323	0.117	0.061	/	0.049	0.048	0.027	1151343	0.022631
R132	0.5	/	-0.13	0.482	0.148	0.047	/	0.052	0.056	0.024	1151362	2.0651e-15
R1543	0.409	/	0.222	0.327	0.042	0.048	/	0.053	0.038	0.026	1151358	0.000437364
R1544	0.562	/	0.074	0.287	0.077	0.051	/	0.042	0.044	0.027	1151360	4.24469e-06
R1545	0.52	/	0.188	0.286	0.006	0.033	/	0.052	0.041	0.021	1151374	3.27092e-07
R1547	0.632	/	0.068	0.321	-0.021	0.07	/	0.043	0.064	0.027	1151345	9.19797e-06
R1548	0.446	/	0.253	0.258	0.043	0.039	/	0.04	0.038	0.027	1151351	0.000241969
R1549	0.476	/	0.292	0.126	0.106	0.041	/	0.061	0.062	0.018	1151360	3.94535e-06
R1550	0.34	/	0.188	0.404	0.068	0.04	/	0.046	0.044	0.03	1151362	8.86881e-09
R1551	0.58	/	0.2	0.269	-0.049	0.068	/	0.048	0.051	0.031	1151359	1.62365e-08
R37	0.372	/	0.299	0.12	0.209	0.024	/	0.029	0.031	0.021	1151359	6.60856e-06
R38	0.571	/	0.172	0.27	-0.013	0.05	/	0.034	0.042	0.026	1151363	4.53562e-11
R39	0.437	/	0.13	0.37	0.064	0.04	/	0.035	0.029	0.024	1151376	1.72869e-07
R40	0.497	/	0.298	0.192	0.013	0.037	/	0.053	0.038	0.027	1151358	0.0008322
R41	0.571	/	0.108	0.283	0.037	0.044	/	0.047	0.044	0.017	1151360	0.000732438
R42	0.643	/	-0.005	0.383	-0.022	0.045	/	0.049	0.057	0.025	1151386	0.0057574
R436	0.399	/	0.304	0.243	0.054	0.043	/	0.057	0.051	0.021	1151371	3.92868e-07
R43	0.58	/	0.028	0.389	0.003	0.054	/	0.045	0.052	0.024	1151373	1.20884e-06
R44	0.523	/	0.236	0.18	0.061	0.048	/	0.034	0.043	0.025	1151360	1.86064e-06
R45	0.546	/	-0.046	0.401	0.099	0.04	/	0.039	0.03	0.023	1151362	9.99359e-11
R47	0.52	/	0.338	0.142	0	0.045	/	0.045	0.049	0.019	1151361	8.80554e-07
R49	0.468	/	0.288	0.166	0.077	0.026	/	0.048	0.037	0.027	1151372	2.29728e-05
R50	0.488	/	0.213	0.231	0.068	0.043	/	0.041	0.049	0.019	1151367	1.11232e-05
R51	0.579	/	0.19	0.199	0.031	0.043	/	0.05	0.045	0.026	1151354	3.86528e-08
R66	0.485	/	0.046	0.363	0.106	0.05	/	0.051	0.055	0.03	1151343	2.07025e-09
R67	0.301	/	0.048	0.544	0.107	0.061	/	0.069	0.063	0.037	1151377	2.0826e-14
R68	0.408	/	0.042	0.487	0.063	0.041	/	0.053	0.059	0.026	1151369	7.45103e-06
R69	0.49	/	0.268	0.207	0.035	0.038	/	0.045	0.039	0.032	1151380	1.38384e-05
R70	0.524	/	0.213	0.267	-0.004	0.048	/	0.052	0.051	0.021	1151364	7.65948e-07
R71	0.496	/	0.252	0.257	-0.005	0.058	/	0.041	0.051	0.024	1151354	9.26751e-09
R72	0.496	/	0.089	0.37	0.046	0.051	/	0.037	0.046	0.025	1151357	0.00079468
R73	0.603	/	0.216	0.199	-0.018	0.045	/	0.052	0.052	0.025	1151367	1.09303e-05
R75	0.602	/	0.27	0.183	-0.055	0.046	/	0.081	0.077	0.037	1151351	4.64117e-09
R76	0.434	/	0.163	0.335	0.068	0.042	/	0.047	0.056	0.026	1151357	2.18888e-09
R78	0.637	/	0.067	0.219	0.077	0.051	/	0.047	0.05	0.027	1151360	2.4498e-08
R80	0.631	/	0.031	0.291	0.048	0.037	/	0.053	0.038	0.023	1151373	5.59169e-14
R81	0.641	/	0.184	0.191	-0.016	0.065	/	0.05	0.053	0.038	1151343	5.11124e-11
R835	0.587	/	0.197	0.134	0.081	0.045	/	0.047	0.042	0.027	1151338	6.33511e-05
R836	0.454	/	0.266	0.241	0.039	0.049	/	0.05	0.063	0.025	1151349	2.81219e-06
R111	0.556	-0.056	/	0.417	0.084	0.051	0.016	/	0.044	0.019	1151342	3.36475e-13
R113	0.581	-0.061	/	0.401	0.078	0.037	0.012	/	0.04	0.02	1151357	1.08482e-10
R114	0.418	0.046	/	0.41	0.126	0.059	0.016	/	0.045	0.024	1151375	7.90481e-27
R115	0.508	0.03	/	0.424	0.038	0.042	0.013	/	0.036	0.02	1151366	3.75257e-23
R116	-0.059	0.084	/	0.598	0.377	0.083	0.016	/	0.064	0.029	1151363	3.23455e-36
R123	0.595	0.015	/	0.293	0.097	0.062	0.016	/	0.051	0.024	1151358	3.60326e-15
R125	0.88	-0.031	/	0.169	-0.018	0.064	0.02	/	0.039	0.034	1151354	5.44767e-19
R126	0.516	0.068	/	0.41	0.006	0.059	0.018	/	0.048	0.024	1151358	7.94249e-11
R128	0.518	-0.059	/	0.565	-0.024	0.055	0.014	/	0.035	0.026	1151353	5.17936e-14
R131	0.488	0.038	/	0.375	0.099	0.069	0.018	/	0.061	0.024	1151343	1.15356e-08
R132	0.417	0.246	/	0.267	0.07	0.049	0.022	/	0.049	0.017	1151362	5.43767e-11
R1543	0.46	0.08	/	0.332	0.128	0.053	0.022	/	0.046	0.025	1151358	1.67454e-17
R1544	0.424	0.003	/	0.5	0.074	0.07	0.013	/	0.056	0.025	1151360	4.15691e-16
R1545	0.267	0.041	/	0.621	0.071	0.044	0.013	/	0.034	0.018	1151374	7.92355e-23
R1547	0.213	0.085	/	0.583	0.119	0.079	0.02	/	0.052	0.029	1151345	2.75592e-19
R1548	0.411	-0.006	/	0.494	0.102	0.06	0.014	/	0.039	0.034	1151351	1.85681e-15
R1549	0.345	0.088	/	0.444	0.123	0.05	0.017	/	0.047	0.018	1151360	3.3549e-16
R1550	0.328	0.069	/	0.58	0.023	0.05	0.019	/	0.045	0.025	1151362	1.31409e-20
R1551	0.586	-0.012	/	0.421	0.004	0.058	0.015	/	0.039	0.025	1151359	5.24508e-14
R37	0.282	0.072	/	0.231	0.414	0.049	0.026	/	0.041	0.037	1151359	1.11985e-34
R38	0.599	-0.034	/	0.451	-0.017	0.061	0.01	/	0.051	0.02	1151363	7.82492e-12
R39	0.266	0.028	/	0.529	0.177	0.051	0.012	/	0.037	0.027	1151376	1.84699e-29
R40	0.66	0.034	/	0.323	-0.016	0.036	0.017	/	0.039	0.021	1151358	6.75444e-15
R41	0.43	0.066	/	0.407	0.096	0.048	0.016	/	0.035	0.018	1151360	3.85622e-16
R42	0.544	0.072	/	0.387	-0.002	0.051	0.018	/	0.042	0.019	1151386	2.15776e-10
R436	0.448	0.052	/	0.441	0.059	0.042	0.018	/	0.042	0.017	1151371	3.68661e-19
R43	0.382	0.056	/	0.523	0.039	0.058	0.015	/	0.042	0.019	1151373	9.92288e-18
R44	0.475	-0.034	/	0.488	0.07	0.05	0.013	/	0.038	0.026	1151360	9.08902e-18
R45	0.461	0.071	/	0.335	0.134	0.053	0.012	/	0.029	0.025	1151362	6.15162e-24
R47	0.351	0.05	/	0.51	0.089	0.05	0.013	/	0.045	0.012	1151361	6.82207e-26
R49	0.52	-0.031	/	0.445	0.066	0.032	0.014	/	0.03	0.024	1151372	5.50516e-15
R50	0.384	0.03	/	0.473	0.113	0.057	0.016	/	0.042	0.022	1151367	6.64413e-19
R51	0.521	-0.003	/	0.377	0.105	0.042	0.014	/	0.036	0.022	1151354	3.15884e-17
R66	0.349	0.002	/	0.528	0.121	0.059	0.015	/	0.048	0.02	1151343	8.71432e-11
R67	0.096	0.072	/	0.654	0.178	0.067	0.015	/	0.046	0.03	1151377	5.04454e-24
R68	0.402	0.047	/	0.527	0.024	0.049	0.014	/	0.037	0.018	1151369	3.77578e-13
R69	0.552	-0.004	/	0.353	0.098	0.05	0.017	/	0.029	0.031	1151380	2.82157e-17
R70	0.387	0.058	/	0.54	0.016	0.061	0.017	/	0.045	0.019	1151364	3.32107e-16
R71	0.502	-0.04	/	0.477	0.062	0.065	0.014	/	0.044	0.023	1151354	7.7368e-17
R72	0.394	0.031	/	0.547	0.029	0.061	0.014	/	0.061	0.019	1151357	1.08351e-11
R73	0.427	0.18	/	0.281	0.111	0.041	0.021	/	0.034	0.016	1151367	2.45902e-13
R75	0.304	0.048	/	0.565	0.083	0.057	0.021	/	0.043	0.029	1151351	1.88567e-15
R76	0.402	0.002	/	0.527	0.069	0.056	0.015	/	0.037	0.024	1151357	2.61491e-13
R78	0.547	0.004	/	0.366	0.084	0.056	0.013	/	0.046	0.02	1151360	3.42522e-18
R80	0.606	0.167	/	0.257	-0.03	0.034	0.017	/	0.031	0.022	1151373	3.37807e-09
R81	0.588	-0.062	/	0.45	0.025	0.059	0.018	/	0.049	0.029	1151343	3.79249e-23
R835	0.484	0	/	0.388	0.129	0.051	0.013	/	0.049	0.022	1151338	2.01914e-16
R836	0.43	-0.066	/	0.456	0.18	0.061	0.014	/	0.056	0.017	1151349	7.21759e-22
R111	0.285	0.191	0.479	/	0.045	0.064	0.028	0.036	/	0.025	1142451	8.37425e-23
R113	0.527	0.037	0.418	/	0.018	0.044	0.011	0.045	/	0.021	1142475	2.34607e-10
R114	0.468	0.145	0.366	/	0.021	0.046	0.019	0.039	/	0.021	1143062	4.73506e-27
R115	0.559	0.11	0.428	/	-0.097	0.045	0.018	0.038	/	0.032	1143028	1.45116e-20
R116	0.226	0.138	0.559	/	0.077	0.041	0.017	0.034	/	0.023	1142996	6.78461e-15
R123	0.823	0.048	0.095	/	0.033	0.043	0.017	0.041	/	0.027	1142579	1.02252e-15
R125	0.546	0.076	0.335	/	0.044	0.056	0.021	0.03	/	0.03	1142589	8.62672e-15
R126	0.724	0.122	0.177	/	-0.023	0.046	0.018	0.042	/	0.023	1142981	3.45475e-12
R128	0.621	0.023	0.565	/	-0.208	0.077	0.019	0.047	/	0.034	1142898	7.27317e-27
R131	0.566	0.097	0.336	/	0.001	0.057	0.018	0.051	/	0.024	1142450	4.04507e-11
R132	0.471	0.301	0.215	/	0.014	0.052	0.023	0.047	/	0.02	1143327	7.02663e-10
R1543	0.463	0.196	0.289	/	0.052	0.063	0.02	0.05	/	0.032	1142912	5.96209e-22
R1544	0.787	0.094	0.251	/	-0.132	0.06	0.017	0.047	/	0.027	1142865	4.43604e-20
R1545	0.434	0.126	0.544	/	-0.104	0.03	0.013	0.033	/	0.019	1143267	6.81991e-24
R1547	0.549	0.161	0.416	/	-0.126	0.059	0.022	0.041	/	0.025	1142740	1.05405e-17
R1548	0.225	0.184	0.586	/	0.005	0.05	0.017	0.048	/	0.028	1142846	5.06681e-14
R1549	0.503	0.135	0.37	/	-0.007	0.047	0.016	0.051	/	0.022	1142960	1.43473e-12
R1550	0.403	0.198	0.446	/	-0.048	0.043	0.02	0.04	/	0.043	1142826	5.94854e-19
R1551	0.738	0.095	0.302	/	-0.135	0.062	0.016	0.04	/	0.026	1142737	6.03201e-28
R37	0.352	0.119	0.396	/	0.134	0.03	0.016	0.029	/	0.024	1142794	1.22859e-13
R38	0.994	-0.019	0.217	/	-0.192	0.059	0.019	0.044	/	0.029	1143048	8.51605e-26
R39	0.537	0.131	0.163	/	0.168	0.081	0.025	0.031	/	0.068	1143291	4.45278e-51
R40	0.544	0.111	0.39	/	-0.045	0.042	0.017	0.051	/	0.031	1142894	2.82894e-12
R41	0.583	0.185	0.248	/	-0.015	0.06	0.021	0.045	/	0.015	1142997	6.21516e-18
R42	0.707	0.159	0.29	/	-0.155	0.052	0.024	0.043	/	0.028	1143701	4.73055e-16
R436	0.503	0.138	0.362	/	-0.004	0.061	0.025	0.047	/	0.029	1143259	1.58446e-33
R43	0.87	0.073	0.27	/	-0.213	0.047	0.018	0.042	/	0.017	1143308	1.036e-20
R44	0.483	0.058	0.376	/	0.083	0.05	0.013	0.032	/	0.037	1142967	8.09914e-28
R45	0.483	0.157	0.35	/	0.01	0.038	0.01	0.03	/	0.023	1142945	1.61576e-30
R47	0.23	0.176	0.627	/	-0.033	0.04	0.016	0.039	/	0.017	1143064	2.231e-30
R49	0.327	0.119	0.457	/	0.097	0.028	0.014	0.037	/	0.033	1143128	1.61034e-20
R50	0.514	0.135	0.353	/	-0.002	0.038	0.016	0.03	/	0.02	1143165	3.03603e-19
R51	0.693	0.012	0.347	/	-0.052	0.044	0.016	0.044	/	0.022	1142944	2.74274e-26
R66	0.731	0.076	0.11	/	0.084	0.051	0.014	0.051	/	0.027	1142399	4.89853e-34
R67	0.348	0.177	0.528	/	-0.053	0.05	0.017	0.042	/	0.026	1143312	1.42301e-18
R68	0.744	0.1	0.262	/	-0.106	0.044	0.016	0.036	/	0.018	1143145	3.00389e-21
R69	0.523	0.087	0.379	/	0.01	0.048	0.015	0.03	/	0.034	1143296	6.32481e-15
R70	0.616	0.173	0.361	/	-0.15	0.05	0.022	0.035	/	0.018	1142978	1.16616e-17
R71	0.78	0.001	0.352	/	-0.133	0.056	0.019	0.039	/	0.018	1142705	6.57208e-25
R72	0.768	0.098	0.225	/	-0.091	0.041	0.013	0.04	/	0.028	1142645	2.48173e-12
R73	0.49	0.203	0.295	/	0.012	0.039	0.019	0.037	/	0.017	1142859	1.66177e-11
R75	0.38	0.141	0.488	/	-0.009	0.053	0.016	0.039	/	0.032	1142400	7.83367e-16
R76	0.604	0.039	0.437	/	-0.08	0.064	0.017	0.055	/	0.032	1142558	3.9778e-19
R78	0.762	0.051	0.284	/	-0.097	0.055	0.018	0.046	/	0.027	1143017	1.10332e-23
R80	0.568	0.183	0.298	/	-0.049	0.034	0.015	0.032	/	0.023	1143412	6.74292e-09
R81	0.692	0.064	0.404	/	-0.16	0.046	0.02	0.042	/	0.025	1142290	2.33505e-20
R835	0.527	0.107	0.395	/	-0.03	0.044	0.018	0.045	/	0.028	1142504	1.34369e-12
R836	0.522	0.017	0.49	/	-0.03	0.043	0.017	0.045	/	0.026	1142387	2.7499e-17
R111	0.351	0.172	0.535	-0.058	/	0.051	0.033	0.055	0.074	/	1151335	9.90502e-13
R113	0.408	0.012	0.292	0.288	/	0.041	0.017	0.058	0.066	/	1151350	2.98201e-11
R114	0.446	0.042	0.243	0.268	/	0.037	0.017	0.038	0.049	/	1151369	4.07948e-07
R115	0.397	0.075	0.28	0.248	/	0.038	0.018	0.044	0.051	/	1151359	1.5946e-12
R116	0.24	0.142	0.634	-0.016	/	0.046	0.018	0.04	0.051	/	1151356	5.0018e-15
R123	0.743	0.004	0.05	0.203	/	0.057	0.017	0.038	0.061	/	1151352	4.7037e-11
R125	0.574	0.038	0.261	0.127	/	0.044	0.02	0.038	0.036	/	1151347	9.89273e-07
R126	0.507	0.1	-0.02	0.413	/	0.054	0.021	0.047	0.062	/	1151352	3.61591e-11
R128	0.45	-0.041	0.063	0.528	/	0.049	0.017	0.057	0.046	/	1151346	7.13446e-08
R131	0.41	0.065	0.252	0.273	/	0.054	0.023	0.051	0.07	/	1151336	4.64552e-08
R132	0.426	0.287	0.18	0.107	/	0.051	0.023	0.046	0.058	/	1151355	0.000218702
R1543	0.398	0.132	0.277	0.193	/	0.05	0.026	0.056	0.055	/	1151351	5.70813e-09
R1544	0.431	0.062	0.276	0.231	/	0.054	0.014	0.042	0.049	/	1151353	1.35764e-13
R1545	0.47	0.014	0.116	0.399	/	0.034	0.015	0.04	0.044	/	1151367	2.16659e-08
R1547	0.466	0.078	0.103	0.353	/	0.051	0.019	0.04	0.047	/	1151338	4.56797e-09
R1548	0.307	0.124	0.445	0.124	/	0.05	0.025	0.053	0.05	/	1151345	1.31789e-08
R1549	0.361	0.13	0.252	0.256	/	0.046	0.016	0.049	0.059	/	1151353	7.42637e-11
R1550	0.232	0.138	0.319	0.31	/	0.039	0.024	0.045	0.064	/	1151355	2.64587e-13
R1551	0.557	-0.017	0.001	0.459	/	0.043	0.017	0.048	0.034	/	1151352	4.26343e-11
R37	0.364	0.121	0.521	-0.007	/	0.026	0.021	0.036	0.054	/	1151352	2.9189e-18
R38	0.593	-0.007	0.029	0.386	/	0.053	0.015	0.047	0.057	/	1151356	3.21934e-08
R39	0.25	0.013	0.304	0.434	/	0.04	0.013	0.031	0.029	/	1151370	8.91795e-16
R40	0.545	0.059	0.056	0.341	/	0.038	0.017	0.048	0.052	/	1151351	1.24344e-09
R41	0.536	0.076	0.09	0.298	/	0.061	0.024	0.067	0.05	/	1151353	1.27335e-09
R42	0.517	0.097	-0.029	0.415	/	0.043	0.02	0.039	0.057	/	1151380	1.82217e-06
R436	0.376	0.083	0.21	0.332	/	0.053	0.024	0.06	0.055	/	1151365	5.92956e-16
R43	0.436	0.059	0.042	0.463	/	0.042	0.015	0.033	0.029	/	1151367	9.71501e-11
R44	0.566	0.091	0.353	-0.009	/	0.037	0.025	0.056	0.075	/	1151353	2.00824e-21
R45	0.548	0.066	0.208	0.179	/	0.038	0.015	0.037	0.033	/	1151355	2.54897e-13
R47	0.295	0.087	0.391	0.227	/	0.045	0.016	0.037	0.047	/	1151354	8.10816e-13
R49	0.484	0.038	0.207	0.271	/	0.028	0.02	0.057	0.062	/	1151366	3.79755e-11
R50	0.534	0.053	0.17	0.243	/	0.036	0.018	0.045	0.058	/	1151360	2.95861e-07
R51	0.593	0.033	0.175	0.199	/	0.043	0.018	0.049	0.051	/	1151347	1.19649e-12
R66	0.577	-0.011	0.072	0.361	/	0.045	0.018	0.047	0.055	/	1151336	5.04934e-08
R67	0.267	0.083	0.254	0.396	/	0.047	0.019	0.052	0.056	/	1151370	3.75297e-10
R68	0.415	0.047	0.001	0.537	/	0.04	0.017	0.032	0.045	/	1151362	5.79834e-08
R69	0.619	0.006	0.129	0.247	/	0.033	0.021	0.054	0.058	/	1151373	3.46757e-11
R70	0.444	0.052	0.081	0.422	/	0.048	0.019	0.054	0.049	/	1151357	3.01962e-11
R71	0.425	-0.031	0.082	0.524	/	0.047	0.016	0.047	0.047	/	1151347	3.12752e-11
R72	0.419	0.011	0.037	0.533	/	0.05	0.016	0.026	0.062	/	1151350	1.93312e-08
R73	0.461	0.173	0.205	0.161	/	0.038	0.021	0.04	0.042	/	1151360	6.46864e-07
R75	0.345	0.04	0.134	0.48	/	0.051	0.026	0.069	0.077	/	1151344	2.47627e-11
R76	0.435	-0.012	0.102	0.475	/	0.046	0.017	0.048	0.054	/	1151350	4.39468e-07
R78	0.59	0.033	0.158	0.219	/	0.045	0.018	0.042	0.065	/	1151354	8.46223e-13
R80	0.531	0.154	0.1	0.214	/	0.03	0.019	0.052	0.053	/	1151366	2.57834e-05
R81	0.446	-0.03	0.074	0.51	/	0.039	0.022	0.041	0.061	/	1151336	5.80105e-12
R835	0.538	0.078	0.255	0.13	/	0.044	0.02	0.041	0.058	/	1151331	1.36983e-07
R836	0.296	-0.014	0.243	0.475	/	0.042	0.016	0.035	0.055	/	1151342	8.75234e-18
R111	0.352	0.284	0.745	-0.475	0.093	0.056	0.028	0.047	0.08	0.027	1151342	3.54995e-34
R113	0.361	-0.005	0.361	0.323	-0.04	0.043	0.013	0.045	0.048	0.019	1151357	2.54845e-22
R114	0.263	0.118	0.323	0.24	0.057	0.057	0.018	0.05	0.064	0.028	1151375	1.95982e-48
R115	0.484	0.168	0.424	-0.011	-0.065	0.048	0.019	0.054	0.057	0.029	1151366	3.53771e-44
R116	0.061	0.178	0.417	0.161	0.183	0.061	0.015	0.042	0.069	0.028	1151363	5.39738e-26
R123	0.316	0.05	-0.017	0.484	0.167	0.073	0.015	0.041	0.068	0.029	1151358	1.97567e-39
R125	0.574	0.111	0.326	-0.004	-0.006	0.063	0.019	0.041	0.044	0.031	1151354	1.35473e-24
R126	0.437	0.118	0.057	0.384	0.005	0.053	0.018	0.043	0.061	0.023	1151358	2.156e-22
R128	0.453	-0.036	0.167	0.507	-0.091	0.068	0.018	0.056	0.048	0.034	1151353	1.40452e-39
R131	0.269	0.075	0.178	0.398	0.079	0.063	0.019	0.058	0.073	0.027	1151343	3.07526e-23
R132	0.38	0.24	0.111	0.202	0.068	0.047	0.02	0.058	0.059	0.021	1151362	3.26983e-16
R1543	0.348	0.122	0.157	0.319	0.054	0.051	0.024	0.064	0.058	0.025	1151358	1.06328e-26
R1544	0.261	0.03	-0.057	0.647	0.12	0.065	0.017	0.073	0.078	0.036	1151360	1.03654e-46
R1545	-0.267	0.152	0.02	0.821	0.275	0.075	0.022	0.052	0.054	0.04	1151374	2.08059e-63
R1547	0.18	0.085	0.101	0.498	0.136	0.059	0.016	0.048	0.057	0.028	1151345	1.61454e-34
R1548	0	0.15	0.274	0.354	0.222	0.058	0.019	0.051	0.049	0.033	1151351	1.29451e-37
R1549	0.386	0.114	0.095	0.334	0.071	0.055	0.019	0.052	0.058	0.021	1151360	2.42038e-24
R1550	0.077	0.149	0.348	0.403	0.024	0.043	0.022	0.054	0.068	0.029	1151362	1.08167e-34
R1551	0.635	0.048	0.051	0.29	-0.024	0.068	0.02	0.057	0.063	0.036	1151359	1.18374e-33
R37	0.325	0.215	0.443	-0.22	0.237	0.032	0.021	0.047	0.072	0.026	1151359	5.42538e-29
R38	0.725	-0.034	0.175	0.257	-0.123	0.075	0.016	0.053	0.065	0.032	1151363	5.45002e-40
R39	-0.004	0.088	0.279	0.478	0.159	0.038	0.014	0.035	0.032	0.025	1151376	3.03859e-49
R40	0.519	0.111	0.3	0.107	-0.037	0.038	0.023	0.068	0.067	0.027	1151358	1.47061e-23
R41	0.416	0.127	0.116	0.299	0.042	0.063	0.027	0.063	0.052	0.017	1151360	1.63099e-30
R42	0.636	0.148	0.138	0.179	-0.102	0.067	0.019	0.061	0.078	0.04	1151386	1.04172e-31
R436	0.288	0.165	0.252	0.244	0.052	0.054	0.023	0.054	0.052	0.021	1151371	9.79969e-39
R43	0.235	0.078	-0.052	0.64	0.098	0.05	0.013	0.037	0.042	0.022	1151373	6.6423e-30
R44	0.316	0.088	0.243	0.197	0.156	0.051	0.022	0.052	0.074	0.032	1151360	3.21173e-62
R45	0.11	0.148	0.044	0.411	0.287	0.058	0.014	0.038	0.037	0.03	1151362	6.66566e-54
R47	0.139	0.28	0.733	-0.148	-0.004	0.048	0.022	0.059	0.078	0.022	1151361	1.14311e-53
R49	0.48	0.008	0.1	0.27	0.142	0.029	0.021	0.065	0.067	0.028	1151372	5.50828e-24
R50	0.434	-0.007	-0.005	0.53	0.048	0.047	0.02	0.053	0.069	0.024	1151367	2.02044e-27
R51	0.555	0.042	0.063	0.243	0.097	0.044	0.021	0.062	0.059	0.024	1151354	1.07319e-44
R66	0.224	0.081	-0.252	0.636	0.311	0.06	0.019	0.061	0.074	0.031	1151343	1.4529e-42
R67	-0.117	0.108	0.096	0.639	0.275	0.055	0.024	0.074	0.074	0.037	1151377	5.49813e-41
R68	0.247	-0.004	-0.324	0.882	0.198	0.049	0.021	0.063	0.065	0.036	1151369	2.734e-29
R69	0.465	0.042	0.125	0.271	0.097	0.048	0.021	0.055	0.054	0.037	1151380	1.15397e-36
R70	0.12	0.12	0.259	0.466	0.035	0.058	0.023	0.049	0.066	0.026	1151364	6.42094e-29
R71	0.317	-0.013	0.06	0.56	0.076	0.056	0.016	0.054	0.054	0.025	1151354	4.29717e-36
R72	0.212	0.032	0.051	0.683	0.021	0.053	0.016	0.034	0.063	0.024	1151357	2.33865e-23
R73	0.456	0.201	0.218	0.086	0.039	0.043	0.018	0.05	0.053	0.021	1151367	3.72589e-19
R75	0.168	0.143	0.221	0.337	0.131	0.05	0.023	0.1	0.093	0.035	1151351	1.45535e-35
R76	0.229	0.011	-0.071	0.642	0.189	0.048	0.017	0.05	0.051	0.026	1151357	2.23428e-27
R78	0.551	0.036	0.177	0.225	0.011	0.053	0.017	0.051	0.07	0.029	1151360	5.57943e-44
R80	0.637	0.179	0.217	0.031	-0.063	0.037	0.016	0.04	0.039	0.023	1151373	1.63214e-15
R81	0.597	0.02	0.363	0.122	-0.102	0.095	0.042	0.143	0.183	0.068	1151343	1.50798e-44
R835	0.491	0.074	0.238	0.178	0.019	0.044	0.021	0.053	0.054	0.025	1151338	5.80781e-22
R836	0.13	-0.062	-0.109	0.753	0.288	0.057	0.02	0.071	0.071	0.041	1151349	3.35824e-59

## Sheet: Supplementary_Table_9
Supplementary Table S9: Y-chromosome haplogroup calls following D’Atanasio et al. 201840, requiring minimum 2 reads to call a variant.
snp_name	snp_name_alt	haplogroup [note 1]	haplogroup_alt	f_1R	ref	alt	transversion?
V5880		A1b1b2b~ sub-branch 21	A3-M13: internal branch	A	C	A	transversion
V3093		A1b1b2b	A3-M13	T	G	T	transversion
V3097	PF740	A1b1b2b	A3-M13	A	G	A
PF806		A1b1b2b	A3-M13	C	G	C	transversion
PF832		A1b1b2b	A3-M13	C	G	C	transversion
V6761		A1b1b2b	A3-M13	T	C	T
V1172		A1b1b2b	A3-M13	G	A	G
V2448	PF309	A1b1b2b	A3-M13	A	G	A
V2460		A1b1b2b	A3-M13	T	C	T
V5248		A1b1b2	A3-M144	T	C	T
M9897	PF788	A1b1b2	A3-M144	A	G	A
M9947		A1b1b2	A3-M144	T	C	T
M10278		A1b1b2	A3-M144	A	T	A	transversion
M10355		A1b1b2	A3-M144	A	T	A	transversion
V1177		A1b1b2	A3-M144	T	C	T
M9626		A1b1b2	A3-M144	C	A	C	transversion
V3774	M10135	A1b1b	A3-M32	A	G	A
V4147	M10171; PF1001	A1b1b	A3-M32	C	T	C
M9521	PF241	A1b1b	A3-M32	A	G	A
V5022		A1b1	A2'3-PK1	C	A	C	transversion
note 1: subhaplogroups from D'Atanasio et al. 2018 are yet not incorporated in ISOGG. Sub-branches number relate to Figure 2 in D'Atanasio et al. 2018

## Sheet: Supplementary_Table_10
Supplementary Table S10: Y-chromosome haplogroup calls following D’Atanasio et al. 201840, including variants seen in a single read.
snp_name	snp_name_alt	haplogroup [note 1]	haplogroup_alt	f_1R	ref	alt	transversion?
V6275		A1b1b2b~ sub-branch 22 (downstream 21)	A3-M13: terminal branch	T	C	T
V5361		A1b1b2b~ sub-branch 21	A3-M13: internal branch	C	T	C
V5880		A1b1b2b~ sub-branch 21	A3-M13: internal branch	A	C	A	transversion
V5294		A1b1b2b	A3-M13	T	A	T	transversion
V5674		A1b1b2b	A3-M13	T	C	T
V2615		A1b1b2b	A3-M13	G	T	G	transversion
V3093		A1b1b2b	A3-M13	T	G	T	transversion
V3097	PF740	A1b1b2b	A3-M13	A	G	A
PF806		A1b1b2b	A3-M13	C	G	C	transversion
PF817		A1b1b2b	A3-M13	G	A	G
V6425		A1b1b2b	A3-M13	T	C	T
PF832		A1b1b2b	A3-M13	C	G	C	transversion
V6676		A1b1b2b	A3-M13	C	A	C	transversion
V6761		A1b1b2b	A3-M13	T	C	T
V4149		A1b1b2b	A3-M13	T	G	T	transversion
PF1235		A1b1b2b	A3-M13	T	G	T	transversion
V1172		A1b1b2b	A3-M13	G	A	G
V1525	PF275	A1b1b2b	A3-M13	T	A	T	transversion
V2448	PF309	A1b1b2b	A3-M13	A	G	A
V2460		A1b1b2b	A3-M13	T	C	T
V5248		A1b1b2	A3-M144	T	C	T
M9897	PF788	A1b1b2	A3-M144	A	G	A
M9947		A1b1b2	A3-M144	T	C	T
M9948	PF814	A1b1b2	A3-M144	G	A	G
M9993		A1b1b2	A3-M144	A	G	A
M10051	PF894	A1b1b2	A3-M144	A	T	A	transversion
V3445	M10097	A1b1b2	A3-M144	C	T	C
M10278		A1b1b2	A3-M144	A	T	A	transversion
M10355		A1b1b2	A3-M144	A	T	A	transversion
V1177		A1b1b2	A3-M144	T	C	T
M9626		A1b1b2	A3-M144	C	A	C	transversion
M9668		A1b1b2	A3-M144	T	C	T
V3209	M9869	A1b1b	A3-M32	A	T	A	transversion
V5944		A1b1b	A3-M32	T	G	T	transversion
M9944		A1b1b	A3-M32	C	T	C
M9945	M9869	A1b1b	A3-M32	G	A	G
M10061		A1b1b	A3-M32	A	G	A
V3494	M10102; PF939	A1b1b	A3-M32	T	C	T
V3774	M10135	A1b1b	A3-M32	A	G	A
V4147	M10171; PF1001	A1b1b	A3-M32	C	T	C
V1027	M9429; PF6	A1b1b	A3-M32	A	G	A
L414		A1b1b	A3-M32	T	C	T
M9521	PF241	A1b1b	A3-M32	A	G	A
V1626	M9581	A1b1b	A3-M32	G	A	G
V1908	M9603	A1b1b	A3-M32	C	G	C	transversion
V5022		A1b1	A2'3-PK1	C	A	C	transversion
note 1: subhaplogroups from D'Atanasio et al. 2018 are yet not incorporated in ISOGG. Sub-branches number relate to Figure 2 in D'Atanasio et al. 2018

[truncated: 3 more sheets: Supplementary_Table_11, Supplementary_Table_12, Supplementary_Table_13]
